# Supplementary material for: Fosinopril mediates antitumor efficacy by inducing GSDME-dependent pyroptosis in NSCLC
Source: Cell Death Discov. 2025 Nov 21;11:540. doi: 10.1038/s41420-025-02791-4 (PMC12638797; doi:10.1038/s41420-025-02791-4)
Supplement: Supplementary file 1 — Proteomics data [file 41420_2025_2791_MOESM1_ESM.zip › proteomics/KEGG enrichment analysis/Kegg.xlsx]

## Sheet: Tablib Dataset
Pathway Name	Pathway ID	Pvalue	Pvalue_adjusted	Genes	Count	Pop Hit	List_Total	Background Genes	URL	First class	Secondary class
Nucleocytoplasmic transport	hsa03013	2.39e-05	0.0061	FMR1|0.422739322645;NUP37|2.92469557105;NUP153|4.42643180454;EIF3J|0.410440212895;SAP18|3.49972703556;GEMIN6|4.64756419581;SMN2|0.485955387638;XPO1|2.44718342461;NUP205|4.14402323572	9	108	125	8661	http://www.kegg.jp/kegg-bin/show_pathway?hsa03013/hsa:2332%09blue/hsa:79023%09red/hsa:9972%09red/hsa:8669%09blue/hsa:10284%09red/hsa:79833%09red/hsa:6606%09blue/hsa:7514%09red/hsa:23165%09red	-	-
DNA replication	hsa03030	0.0017	0.16	MCM5|3.11921256272;RPA1|2.14456578374;RPA2|3.88751522783;RFC5|0.21016704545	4	36	125	8661	http://www.kegg.jp/kegg-bin/show_pathway?hsa03030/hsa:4174%09red/hsa:6117%09red/hsa:6118%09red/hsa:5985%09blue	Genetic Information Processing	Replication and repair
unkown	hsa03250	0.00208	0.16	NUP153|4.42643180454;NELFE|0.369148328356;CHMP6|5.64029143018;MAP1S|4.7304845589;XPO1|2.44718342461	5	63	125	8661	http://www.kegg.jp/kegg-bin/show_pathway?hsa03250/hsa:9972%09red/hsa:7936%09blue/hsa:79643%09red/hsa:55201%09red/hsa:7514%09red	-	-
mRNA surveillance pathway	hsa03015	0.00272	0.16	PPP2CA|2.32057852941;FUS|2.03273577715;WDR82|0.469605784655;SAP18|3.49972703556;SSU72|0.402291249354;PELO|0.223446885353	6	97	125	8661	http://www.kegg.jp/kegg-bin/show_pathway?hsa03015/hsa:5515%09red/hsa:2521%09red/hsa:80335%09blue/hsa:10284%09red/hsa:29101%09blue/hsa:53918%09blue	Genetic Information Processing	Translation
Protein processing in endoplasmic reticulum	hsa04141	0.00314	0.16	STUB1|0.234389173907;NPLOC4|2.38489038279;RAD23B|4.95882398656;SAR1B|9.77607222972;LMAN2|2.43502900795;BCAP31|2.31852734924;SAR1A|4.57151433733;DAD1|4.23286584588	8	170	125	8661	http://www.kegg.jp/kegg-bin/show_pathway?hsa04141/hsa:10273%09blue/hsa:55666%09red/hsa:5887%09red/hsa:51128%09red/hsa:10960%09red/hsa:10134%09red/hsa:56681%09red/hsa:1603%09red	Genetic Information Processing	Folding, sorting and degradation
Mismatch repair	hsa03430	0.00421	0.172	RPA1|2.14456578374;RPA2|3.88751522783;RFC5|0.21016704545	3	23	125	8661	http://www.kegg.jp/kegg-bin/show_pathway?hsa03430/hsa:6117%09red/hsa:6118%09red/hsa:5985%09blue	Genetic Information Processing	Replication and repair
Chronic myeloid leukemia	hsa05220	0.00472	0.172	IKBKG|0.0684994224776;GRB2|4.48003480867;CTBP1|0.493544928905;HDAC1|2.05446354075;SMAD3|4.43003829179	5	76	125	8661	http://www.kegg.jp/kegg-bin/show_pathway?hsa05220/hsa:8517%09blue/hsa:2885%09red/hsa:1487%09blue/hsa:3065%09red/hsa:4088%09red	Human Diseases	Cancer: specific types
Fanconi anemia pathway	hsa03460	0.0075	0.239	BRCA2|0.076993108506;WDR48|0.489688291759;RPA1|2.14456578374;RPA2|3.88751522783	4	54	125	8661	http://www.kegg.jp/kegg-bin/show_pathway?hsa03460/hsa:675%09blue/hsa:57599%09blue/hsa:6117%09red/hsa:6118%09red	Genetic Information Processing	Replication and repair
Nucleotide excision repair	hsa03420	0.0128	0.362	RAD23B|4.95882398656;RPA1|2.14456578374;RPA2|3.88751522783;RFC5|0.21016704545	4	63	125	8661	http://www.kegg.jp/kegg-bin/show_pathway?hsa03420/hsa:5887%09red/hsa:6117%09red/hsa:6118%09red/hsa:5985%09blue	Genetic Information Processing	Replication and repair
Apelin signaling pathway	hsa04371	0.0152	0.369	CALM3|9.33881738222;CDH1|2.05957691933;GNAI2|5.89530700767;SMAD3|4.43003829179;PLCB3|2.27359448431;TFAM|2.42465813062	6	139	125	8661	http://www.kegg.jp/kegg-bin/show_pathway?hsa04371/hsa:801%09red/hsa:999%09red/hsa:2771%09red/hsa:4088%09red/hsa:5331%09red/hsa:7019%09red	Environmental Information Processing	Signal transduction
Mitophagy - animal	hsa04137	0.0164	0.369	OPA1|4.36948000605;ARIH1|2.48302174595;RAB7A|2.28550042864;UBA52|0.245383319161;RAB5A|0.245681030157	5	103	125	8661	http://www.kegg.jp/kegg-bin/show_pathway?hsa04137/hsa:4976%09red/hsa:25820%09red/hsa:7879%09red/hsa:7311%09blue/hsa:5868%09blue	Cellular Processes	Transport and catabolism
Renin secretion	hsa04924	0.0174	0.369	CALM3|9.33881738222;PPP3CA|2.00577062638;GNAI2|5.89530700767;PLCB3|2.27359448431	4	69	125	8661	http://www.kegg.jp/kegg-bin/show_pathway?hsa04924/hsa:801%09red/hsa:5530%09red/hsa:2771%09red/hsa:5331%09red	Organismal Systems	Endocrine system
Homologous recombination	hsa03440	0.021	0.412	BRCA2|0.076993108506;RPA1|2.14456578374;RPA2|3.88751522783	3	41	125	8661	http://www.kegg.jp/kegg-bin/show_pathway?hsa03440/hsa:675%09blue/hsa:6117%09red/hsa:6118%09red	Genetic Information Processing	Replication and repair
Base excision repair	hsa03410	0.0253	0.461	PNKP|2.672868822;APEX1|2.46471258378;RFC5|0.21016704545	3	44	125	8661	http://www.kegg.jp/kegg-bin/show_pathway?hsa03410/hsa:11284%09red/hsa:328%09red/hsa:5985%09blue	Genetic Information Processing	Replication and repair
One carbon pool by folate	hsa00670	0.0331	0.563	MTHFD1L|0.489121286034;ALDH1L2|7.87752403093	2	20	125	8661	http://www.kegg.jp/kegg-bin/show_pathway?hsa00670/hsa:25902%09blue/hsa:160428%09red	Metabolism	Metabolism of cofactors and vitamins
Amyotrophic lateral sclerosis	hsa05014	0.0373	0.568	BID|2.39834592278;FUS|2.03273577715;NUP37|2.92469557105;NDUFA10|2.86863380226;PPP3CA|2.00577062638;NUP153|4.42643180454;NDUFS5|2.24874929338;NUP205|4.14402323572;NDUFAB1|2.21099141369;RAB5A|0.245681030157	10	364	125	8661	http://www.kegg.jp/kegg-bin/show_pathway?hsa05014/hsa:637%09red/hsa:2521%09red/hsa:79023%09red/hsa:4705%09red/hsa:5530%09red/hsa:9972%09red/hsa:4725%09red/hsa:23165%09red/hsa:4706%09red/hsa:5868%09blue	Human Diseases	Neurodegenerative disease
Lysosome	hsa04142	0.042	0.568	DNASE2|0.446780062515;ARSA|0.4313960382;NPC2|2.17920360049;LAMP1|2.07362258096;AP3M1|2.96193570794	5	132	125	8661	http://www.kegg.jp/kegg-bin/show_pathway?hsa04142/hsa:1777%09blue/hsa:410%09blue/hsa:10577%09red/hsa:3916%09red/hsa:26985%09red	Cellular Processes	Transport and catabolism
Dopaminergic synapse	hsa04728	0.042	0.568	PPP2CA|2.32057852941;CALM3|9.33881738222;PPP3CA|2.00577062638;GNAI2|5.89530700767;PLCB3|2.27359448431	5	132	125	8661	http://www.kegg.jp/kegg-bin/show_pathway?hsa04728/hsa:5515%09red/hsa:801%09red/hsa:5530%09red/hsa:2771%09red/hsa:5331%09red	Organismal Systems	Nervous system
Human cytomegalovirus infection	hsa05163	0.044	0.568	IKBKG|0.0684994224776;BID|2.39834592278;GRB2|4.48003480867;CALM3|9.33881738222;PPP3CA|2.00577062638;GNAI2|5.89530700767;PLCB3|2.27359448431	7	225	125	8661	http://www.kegg.jp/kegg-bin/show_pathway?hsa05163/hsa:8517%09blue/hsa:637%09red/hsa:2885%09red/hsa:801%09red/hsa:5530%09red/hsa:2771%09red/hsa:5331%09red	Human Diseases	Infectious disease: viral
Tuberculosis	hsa05152	0.0458	0.568	BID|2.39834592278;CALM3|9.33881738222;PPP3CA|2.00577062638;RAB7A|2.28550042864;LAMP1|2.07362258096;RAB5A|0.245681030157	6	180	125	8661	http://www.kegg.jp/kegg-bin/show_pathway?hsa05152/hsa:637%09red/hsa:801%09red/hsa:5530%09red/hsa:7879%09red/hsa:3916%09red/hsa:5868%09blue	Human Diseases	Infectious disease: bacterial
Legionellosis	hsa05134	0.0468	0.568	SAR1B|9.77607222972;RAB1B|2.89821365232;SAR1A|4.57151433733	3	56	125	8661	http://www.kegg.jp/kegg-bin/show_pathway?hsa05134/hsa:51128%09red/hsa:81876%09red/hsa:56681%09red	Human Diseases	Infectious disease: bacterial
Alzheimer disease	hsa05010	0.0506	0.581	IKBKG|0.0684994224776;BID|2.39834592278;RTN4|2.62858780929;CALM3|9.33881738222;NDUFA10|2.86863380226;PPP3CA|2.00577062638;NDUFS5|2.24874929338;IDE|2.0662883414;NDUFAB1|2.21099141369;PLCB3|2.27359448431	10	384	125	8661	http://www.kegg.jp/kegg-bin/show_pathway?hsa05010/hsa:8517%09blue/hsa:637%09red/hsa:57142%09red/hsa:801%09red/hsa:4705%09red/hsa:5530%09red/hsa:4725%09red/hsa:3416%09red/hsa:4706%09red/hsa:5331%09red	Human Diseases	Neurodegenerative disease
Long-term depression	hsa04730	0.0554	0.581	PPP2CA|2.32057852941;GNAI2|5.89530700767;PLCB3|2.27359448431	3	60	125	8661	http://www.kegg.jp/kegg-bin/show_pathway?hsa04730/hsa:5515%09red/hsa:2771%09red/hsa:5331%09red	Organismal Systems	Nervous system
Chagas disease	hsa05142	0.0597	0.581	IKBKG|0.0684994224776;PPP2CA|2.32057852941;GNAI2|5.89530700767;PLCB3|2.27359448431	4	102	125	8661	http://www.kegg.jp/kegg-bin/show_pathway?hsa05142/hsa:8517%09blue/hsa:5515%09red/hsa:2771%09red/hsa:5331%09red	Human Diseases	Infectious disease: parasitic
Retrograde endocannabinoid signaling	hsa04723	0.0627	0.581	NDUFA10|2.86863380226;GNAI2|5.89530700767;NDUFS5|2.24874929338;NDUFAB1|2.21099141369;PLCB3|2.27359448431	5	148	125	8661	http://www.kegg.jp/kegg-bin/show_pathway?hsa04723/hsa:4705%09red/hsa:2771%09red/hsa:4725%09red/hsa:4706%09red/hsa:5331%09red	Organismal Systems	Nervous system
Endocytosis	hsa04144	0.0696	0.581	AP2A1|2.1904529433;ARF4|4.29204544885;RAB7A|2.28550042864;CHMP6|5.64029143018;ARF3|2.84576095553;SMAD3|4.43003829179;RAB5A|0.245681030157	7	250	125	8661	http://www.kegg.jp/kegg-bin/show_pathway?hsa04144/hsa:160%09red/hsa:378%09red/hsa:7879%09red/hsa:79643%09red/hsa:377%09red/hsa:4088%09red/hsa:5868%09blue	Cellular Processes	Transport and catabolism
Aminoacyl-tRNA biosynthesis	hsa00970	0.0697	0.581	CARS1|18.4562813267;DARS2|0.35228196514;SARS1|0.276811998621	3	66	125	8661	http://www.kegg.jp/kegg-bin/show_pathway?hsa00970/hsa:833%09red/hsa:55157%09blue/hsa:6301%09blue	Genetic Information Processing	Translation
Adrenergic signaling in cardiomyocytes	hsa04261	0.0718	0.581	PPP2CA|2.32057852941;CALM3|9.33881738222;ACTC1|2.22180757144;GNAI2|5.89530700767;PLCB3|2.27359448431	5	154	125	8661	http://www.kegg.jp/kegg-bin/show_pathway?hsa04261/hsa:5515%09red/hsa:801%09red/hsa:70%09red/hsa:2771%09red/hsa:5331%09red	Organismal Systems	Circulatory system
Long-term potentiation	hsa04720	0.0723	0.581	CALM3|9.33881738222;PPP3CA|2.00577062638;PLCB3|2.27359448431	3	67	125	8661	http://www.kegg.jp/kegg-bin/show_pathway?hsa04720/hsa:801%09red/hsa:5530%09red/hsa:5331%09red	Organismal Systems	Nervous system
unkown	hsa05415	0.0732	0.581	NDUFA10|2.86863380226;NCF4|0.0660773692103;NDUFS5|2.24874929338;SMAD3|4.43003829179;NDUFAB1|2.21099141369;PLCB3|2.27359448431	6	203	125	8661	http://www.kegg.jp/kegg-bin/show_pathway?hsa05415/hsa:4705%09red/hsa:4689%09blue/hsa:4725%09red/hsa:4088%09red/hsa:4706%09red/hsa:5331%09red	-	-
Cell cycle	hsa04110	0.0766	0.581	PPP2CA|2.32057852941;MCM5|3.11921256272;PRKDC|2.44279604781;HDAC1|2.05446354075;SMAD3|4.43003829179	5	157	125	8661	http://www.kegg.jp/kegg-bin/show_pathway?hsa04110/hsa:5515%09red/hsa:4174%09red/hsa:5591%09red/hsa:3065%09red/hsa:4088%09red	Cellular Processes	Cell growth and death
Galactose metabolism	hsa00052	0.0774	0.581	GALM|2.55943802605;B4GALT1|8.78142832506	2	32	125	8661	http://www.kegg.jp/kegg-bin/show_pathway?hsa00052/hsa:130589%09red/hsa:2683%09red	Metabolism	Carbohydrate metabolism
Apoptosis - multiple species	hsa04215	0.0774	0.581	BID|2.39834592278;DIABLO|2.1278118962	2	32	125	8661	http://www.kegg.jp/kegg-bin/show_pathway?hsa04215/hsa:637%09red/hsa:56616%09red	Cellular Processes	Cell growth and death
Amphetamine addiction	hsa05031	0.0775	0.581	CALM3|9.33881738222;PPP3CA|2.00577062638;HDAC1|2.05446354075	3	69	125	8661	http://www.kegg.jp/kegg-bin/show_pathway?hsa05031/hsa:801%09red/hsa:5530%09red/hsa:3065%09red	Human Diseases	Substance dependence
Pathways in cancer	hsa05200	0.081	0.582	BRCA2|0.076993108506;IKBKG|0.0684994224776;BID|2.39834592278;GRB2|4.48003480867;CTBP1|0.493544928905;CALM3|9.33881738222;MGST3|0.459087114306;CDH1|2.05957691933;GNAI2|5.89530700767;HDAC1|2.05446354075;SMAD3|4.43003829179;PLCB3|2.27359448431	12	531	125	8661	http://www.kegg.jp/kegg-bin/show_pathway?hsa05200/hsa:675%09blue/hsa:8517%09blue/hsa:637%09red/hsa:2885%09red/hsa:1487%09blue/hsa:801%09red/hsa:4259%09blue/hsa:999%09red/hsa:2771%09red/hsa:3065%09red/hsa:4088%09red/hsa:5331%09red	Human Diseases	Cancer: overview
unkown	hsa05022	0.0821	0.582	BID|2.39834592278;FUS|2.03273577715;CALM3|9.33881738222;NDUFA10|2.86863380226;PPP3CA|2.00577062638;UBA52|0.245383319161;NDUFS5|2.24874929338;PRNP|2.06928349436;NDUFAB1|2.21099141369;PLCB3|2.27359448431;RAB5A|0.245681030157	11	476	125	8661	http://www.kegg.jp/kegg-bin/show_pathway?hsa05022/hsa:637%09red/hsa:2521%09red/hsa:801%09red/hsa:4705%09red/hsa:5530%09red/hsa:7311%09blue/hsa:4725%09red/hsa:5621%09red/hsa:4706%09red/hsa:5331%09red/hsa:5868%09blue	-	-
Fructose and mannose metabolism	hsa00051	0.086	0.592	ALDOC|2.52956544654;SORD|5.17580430341	2	34	125	8661	http://www.kegg.jp/kegg-bin/show_pathway?hsa00051/hsa:230%09red/hsa:6652%09red	Metabolism	Carbohydrate metabolism
unkown	hsa05417	0.0906	0.592	IKBKG|0.0684994224776;BID|2.39834592278;CALM3|9.33881738222;PPP3CA|2.00577062638;NCF4|0.0660773692103;PLCB3|2.27359448431	6	215	125	8661	http://www.kegg.jp/kegg-bin/show_pathway?hsa05417/hsa:8517%09blue/hsa:637%09red/hsa:801%09red/hsa:5530%09red/hsa:4689%09blue/hsa:5331%09red	-	-
Gastric acid secretion	hsa04971	0.0968	0.592	CALM3|9.33881738222;GNAI2|5.89530700767;PLCB3|2.27359448431	3	76	125	8661	http://www.kegg.jp/kegg-bin/show_pathway?hsa04971/hsa:801%09red/hsa:2771%09red/hsa:5331%09red	Organismal Systems	Digestive system
Pancreatic cancer	hsa05212	0.0968	0.592	BRCA2|0.076993108506;IKBKG|0.0684994224776;SMAD3|4.43003829179	3	76	125	8661	http://www.kegg.jp/kegg-bin/show_pathway?hsa05212/hsa:675%09blue/hsa:8517%09blue/hsa:4088%09red	Human Diseases	Cancer: specific types
T cell receptor signaling pathway	hsa04660	0.0974	0.592	IKBKG|0.0684994224776;PPP2CA|2.32057852941;GRB2|4.48003480867;PPP3CA|2.00577062638	4	121	125	8661	http://www.kegg.jp/kegg-bin/show_pathway?hsa04660/hsa:8517%09blue/hsa:5515%09red/hsa:2885%09red/hsa:5530%09red	Organismal Systems	Immune system
Sphingolipid signaling pathway	hsa04071	0.0974	0.592	BID|2.39834592278;PPP2CA|2.32057852941;GNAI2|5.89530700767;PLCB3|2.27359448431	4	121	125	8661	http://www.kegg.jp/kegg-bin/show_pathway?hsa04071/hsa:637%09red/hsa:5515%09red/hsa:2771%09red/hsa:5331%09red	Environmental Information Processing	Signal transduction
unkown	hsa05208	0.103	0.612	IKBKG|0.0684994224776;GRB2|4.48003480867;MGST3|0.459087114306;NDUFA10|2.86863380226;NDUFS5|2.24874929338;NDUFAB1|2.21099141369	6	223	125	8661	http://www.kegg.jp/kegg-bin/show_pathway?hsa05208/hsa:8517%09blue/hsa:2885%09red/hsa:4259%09blue/hsa:4705%09red/hsa:4725%09red/hsa:4706%09red	-	-
RNA degradation	hsa03018	0.106	0.612	LSM8|2.43788360061;SKIC8|2.08013618903;EXOSC9|5.17465996644	3	79	125	8661	http://www.kegg.jp/kegg-bin/show_pathway?hsa03018/hsa:51691%09red/hsa:80349%09red/hsa:5393%09red	Genetic Information Processing	Folding, sorting and degradation
Ferroptosis	hsa04216	0.118	0.639	FTL|0.465579157626;PRNP|2.06928349436	2	41	125	8661	http://www.kegg.jp/kegg-bin/show_pathway?hsa04216/hsa:2512%09blue/hsa:5621%09red	Cellular Processes	Cell growth and death
unkown	hsa03083	0.121	0.639	ASXL1|8.72398233907;FOXK2|0.408616891822;HDAC1|2.05446354075	3	84	125	8661	http://www.kegg.jp/kegg-bin/show_pathway?hsa03083/hsa:171023%09red/hsa:3607%09blue/hsa:3065%09red	-	-
B cell receptor signaling pathway	hsa04662	0.121	0.639	IKBKG|0.0684994224776;GRB2|4.48003480867;PPP3CA|2.00577062638	3	84	125	8661	http://www.kegg.jp/kegg-bin/show_pathway?hsa04662/hsa:8517%09blue/hsa:2885%09red/hsa:5530%09red	Organismal Systems	Immune system
Various types of N-glycan biosynthesis	hsa00513	0.123	0.639	B4GALT1|8.78142832506;DAD1|4.23286584588	2	42	125	8661	http://www.kegg.jp/kegg-bin/show_pathway?hsa00513/hsa:2683%09red/hsa:1603%09red	Metabolism	Glycan biosynthesis and metabolism
unkown	hsa03266	0.123	0.639	IDE|2.0662883414	1	9	125	8661	http://www.kegg.jp/kegg-bin/show_pathway?hsa03266/hsa:3416%09red	-	-
Osteoclast differentiation	hsa04380	0.131	0.648	IKBKG|0.0684994224776;GRB2|4.48003480867;PPP3CA|2.00577062638;NCF4|0.0660773692103	4	135	125	8661	http://www.kegg.jp/kegg-bin/show_pathway?hsa04380/hsa:8517%09blue/hsa:2885%09red/hsa:5530%09red/hsa:4689%09blue	Organismal Systems	Development and regeneration
Vasopressin-regulated water reabsorption	hsa04962	0.132	0.648	NSF|3.14596165223;RAB5A|0.245681030157	2	44	125	8661	http://www.kegg.jp/kegg-bin/show_pathway?hsa04962/hsa:4905%09red/hsa:5868%09blue	Organismal Systems	Excretory system
Gap junction	hsa04540	0.134	0.648	GRB2|4.48003480867;GNAI2|5.89530700767;PLCB3|2.27359448431	3	88	125	8661	http://www.kegg.jp/kegg-bin/show_pathway?hsa04540/hsa:2885%09red/hsa:2771%09red/hsa:5331%09red	Cellular Processes	Cellular community - eukaryotes
Estrogen signaling pathway	hsa04915	0.136	0.648	GRB2|4.48003480867;CALM3|9.33881738222;GNAI2|5.89530700767;PLCB3|2.27359448431	4	137	125	8661	http://www.kegg.jp/kegg-bin/show_pathway?hsa04915/hsa:2885%09red/hsa:801%09red/hsa:2771%09red/hsa:5331%09red	Organismal Systems	Endocrine system
GABAergic synapse	hsa04727	0.137	0.648	NSF|3.14596165223;GAD2|7.0319102827;GNAI2|5.89530700767	3	89	125	8661	http://www.kegg.jp/kegg-bin/show_pathway?hsa04727/hsa:4905%09red/hsa:2572%09red/hsa:2771%09red	Organismal Systems	Nervous system
Kaposi sarcoma-associated herpesvirus infection	hsa05167	0.149	0.654	IKBKG|0.0684994224776;BID|2.39834592278;CALM3|9.33881738222;PPP3CA|2.00577062638;UBA52|0.245383319161	5	194	125	8661	http://www.kegg.jp/kegg-bin/show_pathway?hsa05167/hsa:8517%09blue/hsa:637%09red/hsa:801%09red/hsa:5530%09red/hsa:7311%09blue	Human Diseases	Infectious disease: viral
GnRH signaling pathway	hsa04912	0.151	0.654	GRB2|4.48003480867;CALM3|9.33881738222;PLCB3|2.27359448431	3	93	125	8661	http://www.kegg.jp/kegg-bin/show_pathway?hsa04912/hsa:2885%09red/hsa:801%09red/hsa:5331%09red	Organismal Systems	Endocrine system
Huntington disease	hsa05016	0.153	0.654	AP2A1|2.1904529433;NDUFA10|2.86863380226;NDUFS5|2.24874929338;HDAC1|2.05446354075;NDUFAB1|2.21099141369;PLCB3|2.27359448431;TFAM|2.42465813062	7	306	125	8661	http://www.kegg.jp/kegg-bin/show_pathway?hsa05016/hsa:160%09red/hsa:4705%09red/hsa:4725%09red/hsa:3065%09red/hsa:4706%09red/hsa:5331%09red/hsa:7019%09red	Human Diseases	Neurodegenerative disease
Arginine and proline metabolism	hsa00330	0.162	0.654	CKMT1B|0.0781500699398;CKM|12.8899726447	2	50	125	8661	http://www.kegg.jp/kegg-bin/show_pathway?hsa00330/hsa:1159%09blue/hsa:1158%09red	Metabolism	Amino acid metabolism
Circadian entrainment	hsa04713	0.165	0.654	CALM3|9.33881738222;GNAI2|5.89530700767;PLCB3|2.27359448431	3	97	125	8661	http://www.kegg.jp/kegg-bin/show_pathway?hsa04713/hsa:801%09red/hsa:2771%09red/hsa:5331%09red	Organismal Systems	Environmental adaptation
Non-homologous end-joining	hsa03450	0.172	0.654	PRKDC|2.44279604781	1	13	125	8661	http://www.kegg.jp/kegg-bin/show_pathway?hsa03450/hsa:5591%09red	Genetic Information Processing	Replication and repair
Phagosome	hsa04145	0.177	0.654	RAB7A|2.28550042864;NCF4|0.0660773692103;LAMP1|2.07362258096;RAB5A|0.245681030157	4	152	125	8661	http://www.kegg.jp/kegg-bin/show_pathway?hsa04145/hsa:7879%09red/hsa:4689%09blue/hsa:3916%09red/hsa:5868%09blue	Cellular Processes	Transport and catabolism
N-Glycan biosynthesis	hsa00510	0.178	0.654	B4GALT1|8.78142832506;DAD1|4.23286584588	2	53	125	8661	http://www.kegg.jp/kegg-bin/show_pathway?hsa00510/hsa:2683%09red/hsa:1603%09red	Metabolism	Glycan biosynthesis and metabolism
Endocrine and other factor-regulated calcium reabsorption	hsa04961	0.178	0.654	AP2A1|2.1904529433;PLCB3|2.27359448431	2	53	125	8661	http://www.kegg.jp/kegg-bin/show_pathway?hsa04961/hsa:160%09red/hsa:5331%09red	Organismal Systems	Excretory system
Melanogenesis	hsa04916	0.179	0.654	CALM3|9.33881738222;GNAI2|5.89530700767;PLCB3|2.27359448431	3	101	125	8661	http://www.kegg.jp/kegg-bin/show_pathway?hsa04916/hsa:801%09red/hsa:2771%09red/hsa:5331%09red	Organismal Systems	Endocrine system
Amoebiasis	hsa05146	0.182	0.654	RAB7A|2.28550042864;PLCB3|2.27359448431;RAB5A|0.245681030157	3	102	125	8661	http://www.kegg.jp/kegg-bin/show_pathway?hsa05146/hsa:7879%09red/hsa:5331%09red/hsa:5868%09blue	Human Diseases	Infectious disease: parasitic
Oxytocin signaling pathway	hsa04921	0.183	0.654	CALM3|9.33881738222;PPP3CA|2.00577062638;GNAI2|5.89530700767;PLCB3|2.27359448431	4	154	125	8661	http://www.kegg.jp/kegg-bin/show_pathway?hsa04921/hsa:801%09red/hsa:5530%09red/hsa:2771%09red/hsa:5331%09red	Organismal Systems	Endocrine system
Glycosaminoglycan biosynthesis - keratan sulfate	hsa00533	0.184	0.654	B4GALT1|8.78142832506	1	14	125	8661	http://www.kegg.jp/kegg-bin/show_pathway?hsa00533/hsa:2683%09red	Metabolism	Glycan biosynthesis and metabolism
Non-alcoholic fatty liver disease	hsa04932	0.185	0.654	BID|2.39834592278;NDUFA10|2.86863380226;NDUFS5|2.24874929338;NDUFAB1|2.21099141369	4	155	125	8661	http://www.kegg.jp/kegg-bin/show_pathway?hsa04932/hsa:637%09red/hsa:4705%09red/hsa:4725%09red/hsa:4706%09red	Human Diseases	Endocrine and metabolic disease
Parkinson disease	hsa05012	0.186	0.654	CALM3|9.33881738222;NDUFA10|2.86863380226;GNAI2|5.89530700767;UBA52|0.245383319161;NDUFS5|2.24874929338;NDUFAB1|2.21099141369	6	266	125	8661	http://www.kegg.jp/kegg-bin/show_pathway?hsa05012/hsa:801%09red/hsa:4705%09red/hsa:2771%09red/hsa:7311%09blue/hsa:4725%09red/hsa:4706%09red	Human Diseases	Neurodegenerative disease
C-type lectin receptor signaling pathway	hsa04625	0.19	0.654	IKBKG|0.0684994224776;CALM3|9.33881738222;PPP3CA|2.00577062638	3	104	125	8661	http://www.kegg.jp/kegg-bin/show_pathway?hsa04625/hsa:8517%09blue/hsa:801%09red/hsa:5530%09red	Organismal Systems	Immune system
Human immunodeficiency virus 1 infection	hsa05170	0.192	0.654	IKBKG|0.0684994224776;BID|2.39834592278;CALM3|9.33881738222;PPP3CA|2.00577062638;GNAI2|5.89530700767	5	212	125	8661	http://www.kegg.jp/kegg-bin/show_pathway?hsa05170/hsa:8517%09blue/hsa:637%09red/hsa:801%09red/hsa:5530%09red/hsa:2771%09red	Human Diseases	Infectious disease: viral
Hepatitis C	hsa05160	0.194	0.654	IKBKG|0.0684994224776;BID|2.39834592278;PPP2CA|2.32057852941;GRB2|4.48003480867	4	158	125	8661	http://www.kegg.jp/kegg-bin/show_pathway?hsa05160/hsa:8517%09blue/hsa:637%09red/hsa:5515%09red/hsa:2885%09red	Human Diseases	Infectious disease: viral
Glutathione metabolism	hsa00480	0.199	0.654	MGST3|0.459087114306;LANCL1|2.53964217152	2	57	125	8661	http://www.kegg.jp/kegg-bin/show_pathway?hsa00480/hsa:4259%09blue/hsa:10314%09red	Metabolism	Metabolism of other amino acids
Prion disease	hsa05020	0.199	0.654	NDUFA10|2.86863380226;PPP3CA|2.00577062638;NCF4|0.0660773692103;NDUFS5|2.24874929338;PRNP|2.06928349436;NDUFAB1|2.21099141369	6	272	125	8661	http://www.kegg.jp/kegg-bin/show_pathway?hsa05020/hsa:4705%09red/hsa:5530%09red/hsa:4689%09blue/hsa:4725%09red/hsa:5621%09red/hsa:4706%09red	-	-
Glucagon signaling pathway	hsa04922	0.201	0.654	CALM3|9.33881738222;PPP3CA|2.00577062638;PLCB3|2.27359448431	3	107	125	8661	http://www.kegg.jp/kegg-bin/show_pathway?hsa04922/hsa:801%09red/hsa:5530%09red/hsa:5331%09red	Organismal Systems	Endocrine system
Endometrial cancer	hsa05213	0.204	0.654	GRB2|4.48003480867;CDH1|2.05957691933	2	58	125	8661	http://www.kegg.jp/kegg-bin/show_pathway?hsa05213/hsa:2885%09red/hsa:999%09red	Human Diseases	Cancer: specific types
Spliceosome	hsa03040	0.204	0.654	LSM8|2.43788360061;FUS|2.03273577715;PRPF40A|2.00314226205;SNRNP200|3.13361538919;SF3B4|5.22353730995	5	217	125	8661	http://www.kegg.jp/kegg-bin/show_pathway?hsa03040/hsa:51691%09red/hsa:2521%09red/hsa:55660%09red/hsa:23020%09red/hsa:10262%09red	Genetic Information Processing	Transcription
TGF-beta signaling pathway	hsa04350	0.204	0.654	PPP2CA|2.32057852941;HDAC1|2.05446354075;SMAD3|4.43003829179	3	108	125	8661	http://www.kegg.jp/kegg-bin/show_pathway?hsa04350/hsa:5515%09red/hsa:3065%09red/hsa:4088%09red	Environmental Information Processing	Signal transduction
Th17 cell differentiation	hsa04659	0.204	0.654	IKBKG|0.0684994224776;PPP3CA|2.00577062638;SMAD3|4.43003829179	3	108	125	8661	http://www.kegg.jp/kegg-bin/show_pathway?hsa04659/hsa:8517%09blue/hsa:5530%09red/hsa:4088%09red	Organismal Systems	Immune system
Hepatitis B	hsa05161	0.206	0.654	IKBKG|0.0684994224776;BID|2.39834592278;GRB2|4.48003480867;SMAD3|4.43003829179	4	162	125	8661	http://www.kegg.jp/kegg-bin/show_pathway?hsa05161/hsa:8517%09blue/hsa:637%09red/hsa:2885%09red/hsa:4088%09red	Human Diseases	Infectious disease: viral
Taurine and hypotaurine metabolism	hsa00430	0.208	0.654	GAD2|7.0319102827	1	16	125	8661	http://www.kegg.jp/kegg-bin/show_pathway?hsa00430/hsa:2572%09red	Metabolism	Metabolism of other amino acids
Autophagy - animal	hsa04140	0.215	0.662	PPP2CA|2.32057852941;RAB7A|2.28550042864;UBA52|0.245383319161;LAMP1|2.07362258096	4	165	125	8661	http://www.kegg.jp/kegg-bin/show_pathway?hsa04140/hsa:5515%09red/hsa:7879%09red/hsa:7311%09blue/hsa:3916%09red	Cellular Processes	Transport and catabolism
Human T-cell leukemia virus 1 infection	hsa05166	0.217	0.662	IKBKG|0.0684994224776;PPP3CA|2.00577062638;NRP1|2.07963450066;SMAD3|4.43003829179;XPO1|2.44718342461	5	222	125	8661	http://www.kegg.jp/kegg-bin/show_pathway?hsa05166/hsa:8517%09blue/hsa:5530%09red/hsa:8829%09red/hsa:4088%09red/hsa:7514%09red	Human Diseases	Infectious disease: viral
cGMP-PKG signaling pathway	hsa04022	0.218	0.662	CALM3|9.33881738222;PPP3CA|2.00577062638;GNAI2|5.89530700767;PLCB3|2.27359448431	4	166	125	8661	http://www.kegg.jp/kegg-bin/show_pathway?hsa04022/hsa:801%09red/hsa:5530%09red/hsa:2771%09red/hsa:5331%09red	Environmental Information Processing	Signal transduction
Ribosome biogenesis in eukaryotes	hsa03008	0.221	0.664	NOP58|2.94414186794;NAT10|0.258887655448;XPO1|2.44718342461;RRP7A|4.07109199925	4	167	125	8661	http://www.kegg.jp/kegg-bin/show_pathway?hsa03008/hsa:51602%09red/hsa:55226%09blue/hsa:7514%09red/hsa:27341%09red	Genetic Information Processing	Translation
Notch signaling pathway	hsa04330	0.225	0.668	CTBP1|0.493544928905;HDAC1|2.05446354075	2	62	125	8661	http://www.kegg.jp/kegg-bin/show_pathway?hsa04330/hsa:1487%09blue/hsa:3065%09red	Environmental Information Processing	Signal transduction
Glutamatergic synapse	hsa04724	0.231	0.677	PPP3CA|2.00577062638;GNAI2|5.89530700767;PLCB3|2.27359448431	3	115	125	8661	http://www.kegg.jp/kegg-bin/show_pathway?hsa04724/hsa:5530%09red/hsa:2771%09red/hsa:5331%09red	Organismal Systems	Nervous system
Wnt signaling pathway	hsa04310	0.243	0.697	CTBP1|0.493544928905;PPP3CA|2.00577062638;SMAD3|4.43003829179;PLCB3|2.27359448431	4	174	125	8661	http://www.kegg.jp/kegg-bin/show_pathway?hsa04310/hsa:1487%09blue/hsa:5530%09red/hsa:4088%09red/hsa:5331%09red	Environmental Information Processing	Signal transduction
Growth hormone synthesis, secretion and action	hsa04935	0.25	0.697	GRB2|4.48003480867;GNAI2|5.89530700767;PLCB3|2.27359448431	3	120	125	8661	http://www.kegg.jp/kegg-bin/show_pathway?hsa04935/hsa:2885%09red/hsa:2771%09red/hsa:5331%09red	Organismal Systems	Endocrine system
Glycolysis / Gluconeogenesis	hsa00010	0.252	0.697	GALM|2.55943802605;ALDOC|2.52956544654	2	67	125	8661	http://www.kegg.jp/kegg-bin/show_pathway?hsa00010/hsa:130589%09red/hsa:230%09red	Metabolism	Carbohydrate metabolism
Acute myeloid leukemia	hsa05221	0.252	0.697	IKBKG|0.0684994224776;GRB2|4.48003480867	2	67	125	8661	http://www.kegg.jp/kegg-bin/show_pathway?hsa05221/hsa:8517%09blue/hsa:2885%09red	Human Diseases	Cancer: specific types
Steroid biosynthesis	hsa00100	0.253	0.697	LSS|3.94598032901	1	20	125	8661	http://www.kegg.jp/kegg-bin/show_pathway?hsa00100/hsa:4047%09red	Metabolism	Lipid metabolism
AMPK signaling pathway	hsa04152	0.254	0.697	PPP2CA|2.32057852941;RAB2A|3.69512545309;ELAVL1|2.5291006904	3	121	125	8661	http://www.kegg.jp/kegg-bin/show_pathway?hsa04152/hsa:5515%09red/hsa:5862%09red/hsa:1994%09red	Environmental Information Processing	Signal transduction
Axon guidance	hsa04360	0.268	0.727	PPP3CA|2.00577062638;GNAI2|5.89530700767;UNC5B|5.60610163732;NRP1|2.07963450066	4	182	125	8661	http://www.kegg.jp/kegg-bin/show_pathway?hsa04360/hsa:5530%09red/hsa:2771%09red/hsa:219699%09red/hsa:8829%09red	Organismal Systems	Development and regeneration
Platinum drug resistance	hsa01524	0.284	0.727	BID|2.39834592278;MGST3|0.459087114306	2	73	125	8661	http://www.kegg.jp/kegg-bin/show_pathway?hsa01524/hsa:637%09red/hsa:4259%09blue	Human Diseases	Drug resistance: antineoplastic
Terpenoid backbone biosynthesis	hsa00900	0.285	0.727	IDI1|2.02533769927	1	23	125	8661	http://www.kegg.jp/kegg-bin/show_pathway?hsa00900/hsa:3422%09red	Metabolism	Metabolism of terpenoids and polyketides
Mannose type O-glycan biosynthesis	hsa00515	0.285	0.727	B4GALT1|8.78142832506	1	23	125	8661	http://www.kegg.jp/kegg-bin/show_pathway?hsa00515/hsa:2683%09red	Metabolism	Glycan biosynthesis and metabolism
Relaxin signaling pathway	hsa04926	0.285	0.727	GRB2|4.48003480867;GNAI2|5.89530700767;PLCB3|2.27359448431	3	129	125	8661	http://www.kegg.jp/kegg-bin/show_pathway?hsa04926/hsa:2885%09red/hsa:2771%09red/hsa:5331%09red	Organismal Systems	Endocrine system
Alcoholism	hsa05034	0.288	0.727	GRB2|4.48003480867;CALM3|9.33881738222;GNAI2|5.89530700767;HDAC1|2.05446354075	4	188	125	8661	http://www.kegg.jp/kegg-bin/show_pathway?hsa05034/hsa:2885%09red/hsa:801%09red/hsa:2771%09red/hsa:3065%09red	Human Diseases	Substance dependence
Oocyte meiosis	hsa04114	0.293	0.727	PPP2CA|2.32057852941;CALM3|9.33881738222;PPP3CA|2.00577062638	3	131	125	8661	http://www.kegg.jp/kegg-bin/show_pathway?hsa04114/hsa:5515%09red/hsa:801%09red/hsa:5530%09red	Cellular Processes	Cell growth and death
Glioma	hsa05214	0.295	0.727	GRB2|4.48003480867;CALM3|9.33881738222	2	75	125	8661	http://www.kegg.jp/kegg-bin/show_pathway?hsa05214/hsa:2885%09red/hsa:801%09red	Human Diseases	Cancer: specific types
Metabolic pathways	hsa01100	0.297	0.727	HIBADH|2.91516004577;DCTPP1|2.20979371189;MTHFD1L|0.489121286034;GALM|2.55943802605;B4GALT1|8.78142832506;ALDOC|2.52956544654;ARSA|0.4313960382;SORD|5.17580430341;MGST3|0.459087114306;NNMT|2.45052857858;NDUFA10|2.86863380226;GAD2|7.0319102827;ALDH1L2|7.87752403093;LSS|3.94598032901;HSD17B11|2.26822064175;CKMT1B|0.0781500699398;CKM|12.8899726447;NDUFS5|2.24874929338;UBE2V1|4.87313836518;IDI1|2.025…	25	1546	125	8661	http://www.kegg.jp/kegg-bin/show_pathway?hsa01100/hsa:11112%09red/hsa:79077%09red/hsa:25902%09blue/hsa:130589%09red/hsa:2683%09red/hsa:230%09red/hsa:410%09blue/hsa:6652%09red/hsa:4259%09blue/hsa:4837%09red/hsa:4705%09red/hsa:2572%09red/hsa:160428%09red/hsa:4047%09red/hsa:51170%09red/hsa:1159%09blue/hsa:1158%09red/hsa:4725%09red/hsa:387522%09red/hsa:3422%09red/hsa:4706%09red/hsa:10314%09red/hsa:53…	Metabolism	Global and overview maps
Natural killer cell mediated cytotoxicity	hsa04650	0.297	0.727	BID|2.39834592278;GRB2|4.48003480867;PPP3CA|2.00577062638	3	132	125	8661	http://www.kegg.jp/kegg-bin/show_pathway?hsa04650/hsa:637%09red/hsa:2885%09red/hsa:5530%09red	Organismal Systems	Immune system
Pertussis	hsa05133	0.3	0.727	CALM3|9.33881738222;GNAI2|5.89530700767	2	76	125	8661	http://www.kegg.jp/kegg-bin/show_pathway?hsa05133/hsa:801%09red/hsa:2771%09red	Human Diseases	Infectious disease: bacterial
Chemokine signaling pathway	hsa04062	0.301	0.727	IKBKG|0.0684994224776;GRB2|4.48003480867;GNAI2|5.89530700767;PLCB3|2.27359448431	4	192	125	8661	http://www.kegg.jp/kegg-bin/show_pathway?hsa04062/hsa:8517%09blue/hsa:2885%09red/hsa:2771%09red/hsa:5331%09red	Organismal Systems	Immune system
Oxidative phosphorylation	hsa00190	0.305	0.727	NDUFA10|2.86863380226;NDUFS5|2.24874929338;NDUFAB1|2.21099141369	3	134	125	8661	http://www.kegg.jp/kegg-bin/show_pathway?hsa00190/hsa:4705%09red/hsa:4725%09red/hsa:4706%09red	Metabolism	Energy metabolism
Vascular smooth muscle contraction	hsa04270	0.305	0.727	CALM3|9.33881738222;PPP1R14A|8.58853364851;PLCB3|2.27359448431	3	134	125	8661	http://www.kegg.jp/kegg-bin/show_pathway?hsa04270/hsa:801%09red/hsa:94274%09red/hsa:5331%09red	Organismal Systems	Circulatory system
Synaptic vesicle cycle	hsa04721	0.311	0.732	NSF|3.14596165223;AP2A1|2.1904529433	2	78	125	8661	http://www.kegg.jp/kegg-bin/show_pathway?hsa04721/hsa:4905%09red/hsa:160%09red	Organismal Systems	Nervous system
Apoptosis	hsa04210	0.313	0.732	IKBKG|0.0684994224776;BID|2.39834592278;DIABLO|2.1278118962	3	136	125	8661	http://www.kegg.jp/kegg-bin/show_pathway?hsa04210/hsa:8517%09blue/hsa:637%09red/hsa:56616%09red	Cellular Processes	Cell growth and death
Insulin signaling pathway	hsa04910	0.317	0.735	GRB2|4.48003480867;CALM3|9.33881738222;FLOT2|4.4605097729	3	137	125	8661	http://www.kegg.jp/kegg-bin/show_pathway?hsa04910/hsa:2885%09red/hsa:801%09red/hsa:2319%09red	Organismal Systems	Endocrine system
Fluid shear stress and atherosclerosis	hsa05418	0.325	0.738	IKBKG|0.0684994224776;CALM3|9.33881738222;MGST3|0.459087114306	3	139	125	8661	http://www.kegg.jp/kegg-bin/show_pathway?hsa05418/hsa:8517%09blue/hsa:801%09red/hsa:4259%09blue	Human Diseases	Cardiovascular disease
Butanoate metabolism	hsa00650	0.325	0.738	GAD2|7.0319102827	1	27	125	8661	http://www.kegg.jp/kegg-bin/show_pathway?hsa00650/hsa:2572%09red	Metabolism	Carbohydrate metabolism
Glycosphingolipid biosynthesis - lacto and neolacto series	hsa00601	0.335	0.738	B4GALT1|8.78142832506	1	28	125	8661	http://www.kegg.jp/kegg-bin/show_pathway?hsa00601/hsa:2683%09red	Metabolism	Glycan biosynthesis and metabolism
Cytosolic DNA-sensing pathway	hsa04623	0.337	0.738	IKBKG|0.0684994224776;DNASE2|0.446780062515	2	83	125	8661	http://www.kegg.jp/kegg-bin/show_pathway?hsa04623/hsa:8517%09blue/hsa:1777%09blue	Organismal Systems	Immune system
Viral carcinogenesis	hsa05203	0.34	0.738	GSN|2.99316344808;IKBKG|0.0684994224776;GRB2|4.48003480867;HDAC1|2.05446354075	4	204	125	8661	http://www.kegg.jp/kegg-bin/show_pathway?hsa05203/hsa:2934%09red/hsa:8517%09blue/hsa:2885%09red/hsa:3065%09red	Human Diseases	Cancer: overview
Spinocerebellar ataxia	hsa05017	0.341	0.738	OPA1|4.36948000605;ATXN10|2.07696815762;PLCB3|2.27359448431	3	143	125	8661	http://www.kegg.jp/kegg-bin/show_pathway?hsa05017/hsa:4976%09red/hsa:25814%09red/hsa:5331%09red	Human Diseases	Neurodegenerative disease
Phototransduction	hsa04744	0.344	0.738	CALM3|9.33881738222	1	29	125	8661	http://www.kegg.jp/kegg-bin/show_pathway?hsa04744/hsa:801%09red	Organismal Systems	Sensory system
Colorectal cancer	hsa05210	0.353	0.738	GRB2|4.48003480867;SMAD3|4.43003829179	2	86	125	8661	http://www.kegg.jp/kegg-bin/show_pathway?hsa05210/hsa:2885%09red/hsa:4088%09red	Human Diseases	Cancer: specific types
Antifolate resistance	hsa01523	0.354	0.738	IKBKG|0.0684994224776	1	30	125	8661	http://www.kegg.jp/kegg-bin/show_pathway?hsa01523/hsa:8517%09blue	Human Diseases	Drug resistance: antineoplastic
Rap1 signaling pathway	hsa04015	0.36	0.738	CALM3|9.33881738222;CDH1|2.05957691933;GNAI2|5.89530700767;PLCB3|2.27359448431	4	210	125	8661	http://www.kegg.jp/kegg-bin/show_pathway?hsa04015/hsa:801%09red/hsa:999%09red/hsa:2771%09red/hsa:5331%09red	Environmental Information Processing	Signal transduction
Pentose phosphate pathway	hsa00030	0.363	0.738	ALDOC|2.52956544654	1	31	125	8661	http://www.kegg.jp/kegg-bin/show_pathway?hsa00030/hsa:230%09red	Metabolism	Carbohydrate metabolism
beta-Alanine metabolism	hsa00410	0.363	0.738	GAD2|7.0319102827	1	31	125	8661	http://www.kegg.jp/kegg-bin/show_pathway?hsa00410/hsa:2572%09red	Metabolism	Metabolism of other amino acids
Protein export	hsa03060	0.363	0.738	SRP72|2.50635113961	1	31	125	8661	http://www.kegg.jp/kegg-bin/show_pathway?hsa03060/hsa:6731%09red	Genetic Information Processing	Folding, sorting and degradation
Gastric cancer	hsa05226	0.365	0.738	GRB2|4.48003480867;CDH1|2.05957691933;SMAD3|4.43003829179	3	149	125	8661	http://www.kegg.jp/kegg-bin/show_pathway?hsa05226/hsa:2885%09red/hsa:999%09red/hsa:4088%09red	Human Diseases	Cancer: specific types
ECM-receptor interaction	hsa04512	0.369	0.738	AGRN|2.31682217721;CD47|4.13104101095	2	89	125	8661	http://www.kegg.jp/kegg-bin/show_pathway?hsa04512/hsa:375790%09red/hsa:961%09red	Environmental Information Processing	Signaling molecules and interaction
PD-L1 expression and PD-1 checkpoint pathway in cancer	hsa05235	0.369	0.738	IKBKG|0.0684994224776;PPP3CA|2.00577062638	2	89	125	8661	http://www.kegg.jp/kegg-bin/show_pathway?hsa05235/hsa:8517%09blue/hsa:5530%09red	Human Diseases	Cancer: overview
Autophagy - other	hsa04136	0.373	0.738	PPP2CA|2.32057852941	1	32	125	8661	http://www.kegg.jp/kegg-bin/show_pathway?hsa04136/hsa:5515%09red	Cellular Processes	Transport and catabolism
Th1 and Th2 cell differentiation	hsa04658	0.384	0.738	IKBKG|0.0684994224776;PPP3CA|2.00577062638	2	92	125	8661	http://www.kegg.jp/kegg-bin/show_pathway?hsa04658/hsa:8517%09blue/hsa:5530%09red	Organismal Systems	Immune system
Adherens junction	hsa04520	0.39	0.738	CDH1|2.05957691933;SMAD3|4.43003829179	2	93	125	8661	http://www.kegg.jp/kegg-bin/show_pathway?hsa04520/hsa:999%09red/hsa:4088%09red	Cellular Processes	Cellular community - eukaryotes
Salivary secretion	hsa04970	0.39	0.738	CALM3|9.33881738222;PLCB3|2.27359448431	2	93	125	8661	http://www.kegg.jp/kegg-bin/show_pathway?hsa04970/hsa:801%09red/hsa:5331%09red	Organismal Systems	Digestive system
Cellular senescence	hsa04218	0.392	0.738	CALM3|9.33881738222;PPP3CA|2.00577062638;SMAD3|4.43003829179	3	156	125	8661	http://www.kegg.jp/kegg-bin/show_pathway?hsa04218/hsa:801%09red/hsa:5530%09red/hsa:4088%09red	Cellular Processes	Cell growth and death
unkown	hsa04148	0.392	0.738	CD47|4.13104101095;RAB7A|2.28550042864;RAB5A|0.245681030157	3	156	125	8661	http://www.kegg.jp/kegg-bin/show_pathway?hsa04148/hsa:961%09red/hsa:7879%09red/hsa:5868%09blue	-	-
IL-17 signaling pathway	hsa04657	0.395	0.738	IKBKG|0.0684994224776;ELAVL1|2.5291006904	2	94	125	8661	http://www.kegg.jp/kegg-bin/show_pathway?hsa04657/hsa:8517%09blue/hsa:1994%09red	Organismal Systems	Immune system
Hippo signaling pathway	hsa04390	0.396	0.738	PPP2CA|2.32057852941;CDH1|2.05957691933;SMAD3|4.43003829179	3	157	125	8661	http://www.kegg.jp/kegg-bin/show_pathway?hsa04390/hsa:5515%09red/hsa:999%09red/hsa:4088%09red	Environmental Information Processing	Signal transduction
Necroptosis	hsa04217	0.404	0.738	BID|2.39834592278;CHMP6|5.64029143018;FTL|0.465579157626	3	159	125	8661	http://www.kegg.jp/kegg-bin/show_pathway?hsa04217/hsa:637%09red/hsa:79643%09red/hsa:2512%09blue	Cellular Processes	Cell growth and death
Pentose and glucuronate interconversions	hsa00040	0.408	0.738	SORD|5.17580430341	1	36	125	8661	http://www.kegg.jp/kegg-bin/show_pathway?hsa00040/hsa:6652%09red	Metabolism	Carbohydrate metabolism
Phosphatidylinositol signaling system	hsa04070	0.41	0.738	CALM3|9.33881738222;PLCB3|2.27359448431	2	97	125	8661	http://www.kegg.jp/kegg-bin/show_pathway?hsa04070/hsa:801%09red/hsa:5331%09red	Environmental Information Processing	Signal transduction
Prostate cancer	hsa05215	0.41	0.738	IKBKG|0.0684994224776;GRB2|4.48003480867	2	97	125	8661	http://www.kegg.jp/kegg-bin/show_pathway?hsa05215/hsa:8517%09blue/hsa:2885%09red	Human Diseases	Cancer: specific types
Inflammatory mediator regulation of TRP channels	hsa04750	0.415	0.738	CALM3|9.33881738222;PLCB3|2.27359448431	2	98	125	8661	http://www.kegg.jp/kegg-bin/show_pathway?hsa04750/hsa:801%09red/hsa:5331%09red	Organismal Systems	Sensory system
Aldosterone synthesis and secretion	hsa04925	0.415	0.738	CALM3|9.33881738222;PLCB3|2.27359448431	2	98	125	8661	http://www.kegg.jp/kegg-bin/show_pathway?hsa04925/hsa:801%09red/hsa:5331%09red	Organismal Systems	Endocrine system
Thyroid cancer	hsa05216	0.417	0.738	CDH1|2.05957691933	1	37	125	8661	http://www.kegg.jp/kegg-bin/show_pathway?hsa05216/hsa:999%09red	Human Diseases	Cancer: specific types
African trypanosomiasis	hsa05143	0.417	0.738	PLCB3|2.27359448431	1	37	125	8661	http://www.kegg.jp/kegg-bin/show_pathway?hsa05143/hsa:5331%09red	Human Diseases	Infectious disease: parasitic
Alanine, aspartate and glutamate metabolism	hsa00250	0.417	0.738	GAD2|7.0319102827	1	37	125	8661	http://www.kegg.jp/kegg-bin/show_pathway?hsa00250/hsa:2572%09red	Metabolism	Amino acid metabolism
Nicotinate and nicotinamide metabolism	hsa00760	0.417	0.738	NNMT|2.45052857858	1	37	125	8661	http://www.kegg.jp/kegg-bin/show_pathway?hsa00760/hsa:4837%09red	Metabolism	Metabolism of cofactors and vitamins
AGE-RAGE signaling pathway in diabetic complications	hsa04933	0.425	0.743	SMAD3|4.43003829179;PLCB3|2.27359448431	2	100	125	8661	http://www.kegg.jp/kegg-bin/show_pathway?hsa04933/hsa:4088%09red/hsa:5331%09red	Human Diseases	Endocrine and metabolic disease
Primary immunodeficiency	hsa05340	0.425	0.743	IKBKG|0.0684994224776	1	38	125	8661	http://www.kegg.jp/kegg-bin/show_pathway?hsa05340/hsa:8517%09blue	Human Diseases	Immune disease
Thermogenesis	hsa04714	0.432	0.749	GRB2|4.48003480867;NDUFA10|2.86863380226;NDUFS5|2.24874929338;NDUFAB1|2.21099141369	4	232	125	8661	http://www.kegg.jp/kegg-bin/show_pathway?hsa04714/hsa:2885%09red/hsa:4705%09red/hsa:4725%09red/hsa:4706%09red	Organismal Systems	Environmental adaptation
Hepatocellular carcinoma	hsa05225	0.439	0.755	GRB2|4.48003480867;MGST3|0.459087114306;SMAD3|4.43003829179	3	168	125	8661	http://www.kegg.jp/kegg-bin/show_pathway?hsa05225/hsa:2885%09red/hsa:4259%09blue/hsa:4088%09red	Human Diseases	Cancer: specific types
Ribosome	hsa03010	0.442	0.755	MRPL23|4.61728780142;UBA52|0.245383319161;MRPL24|0.419575477022	3	169	125	8661	http://www.kegg.jp/kegg-bin/show_pathway?hsa03010/hsa:6150%09red/hsa:7311%09blue/hsa:79590%09blue	Genetic Information Processing	Translation
Ras signaling pathway	hsa04014	0.445	0.755	IKBKG|0.0684994224776;GRB2|4.48003480867;CALM3|9.33881738222;RAB5A|0.245681030157	4	236	125	8661	http://www.kegg.jp/kegg-bin/show_pathway?hsa04014/hsa:8517%09blue/hsa:2885%09red/hsa:801%09red/hsa:5868%09blue	Environmental Information Processing	Signal transduction
Bladder cancer	hsa05219	0.45	0.755	CDH1|2.05957691933	1	41	125	8661	http://www.kegg.jp/kegg-bin/show_pathway?hsa05219/hsa:999%09red	Human Diseases	Cancer: specific types
Influenza A	hsa05164	0.45	0.755	IKBKG|0.0684994224776;BID|2.39834592278;XPO1|2.44718342461	3	171	125	8661	http://www.kegg.jp/kegg-bin/show_pathway?hsa05164/hsa:8517%09blue/hsa:637%09red/hsa:7514%09red	Human Diseases	Infectious disease: viral
Parathyroid hormone synthesis, secretion and action	hsa04928	0.454	0.757	GNAI2|5.89530700767;PLCB3|2.27359448431	2	106	125	8661	http://www.kegg.jp/kegg-bin/show_pathway?hsa04928/hsa:2771%09red/hsa:5331%09red	Organismal Systems	Endocrine system
Toll-like receptor signaling pathway	hsa04620	0.464	0.761	IKBKG|0.0684994224776;TOLLIP|4.28664690112	2	108	125	8661	http://www.kegg.jp/kegg-bin/show_pathway?hsa04620/hsa:8517%09blue/hsa:54472%09red	Organismal Systems	Immune system
Type I diabetes mellitus	hsa04940	0.466	0.761	GAD2|7.0319102827	1	43	125	8661	http://www.kegg.jp/kegg-bin/show_pathway?hsa04940/hsa:2572%09red	Human Diseases	Endocrine and metabolic disease
Porphyrin metabolism	hsa00860	0.466	0.761	HCCS|2.73382430185	1	43	125	8661	http://www.kegg.jp/kegg-bin/show_pathway?hsa00860/hsa:3052%09red	-	-
Basal transcription factors	hsa03022	0.473	0.769	TAF10|5.93355940778	1	44	125	8661	http://www.kegg.jp/kegg-bin/show_pathway?hsa03022/hsa:6881%09red	Genetic Information Processing	Transcription
Toxoplasmosis	hsa05145	0.478	0.772	IKBKG|0.0684994224776;GNAI2|5.89530700767	2	111	125	8661	http://www.kegg.jp/kegg-bin/show_pathway?hsa05145/hsa:8517%09blue/hsa:2771%09red	Human Diseases	Infectious disease: parasitic
Salmonella infection	hsa05132	0.486	0.773	IKBKG|0.0684994224776;RAB7A|2.28550042864;S100A10|2.74782170438;RAB5A|0.245681030157	4	249	125	8661	http://www.kegg.jp/kegg-bin/show_pathway?hsa05132/hsa:8517%09blue/hsa:7879%09red/hsa:6281%09red/hsa:5868%09blue	Human Diseases	Infectious disease: bacterial
Cholinergic synapse	hsa04725	0.488	0.773	GNAI2|5.89530700767;PLCB3|2.27359448431	2	113	125	8661	http://www.kegg.jp/kegg-bin/show_pathway?hsa04725/hsa:2771%09red/hsa:5331%09red	Organismal Systems	Nervous system
Other types of O-glycan biosynthesis	hsa00514	0.496	0.773	B4GALT1|8.78142832506	1	47	125	8661	http://www.kegg.jp/kegg-bin/show_pathway?hsa00514/hsa:2683%09red	Metabolism	Glycan biosynthesis and metabolism
Carbohydrate digestion and absorption	hsa04973	0.496	0.773	PLCB3|2.27359448431	1	47	125	8661	http://www.kegg.jp/kegg-bin/show_pathway?hsa04973/hsa:5331%09red	Organismal Systems	Digestive system
Serotonergic synapse	hsa04726	0.497	0.773	GNAI2|5.89530700767;PLCB3|2.27359448431	2	115	125	8661	http://www.kegg.jp/kegg-bin/show_pathway?hsa04726/hsa:2771%09red/hsa:5331%09red	Organismal Systems	Nervous system
Leukocyte transendothelial migration	hsa04670	0.497	0.773	GNAI2|5.89530700767;NCF4|0.0660773692103	2	115	125	8661	http://www.kegg.jp/kegg-bin/show_pathway?hsa04670/hsa:2771%09red/hsa:4689%09blue	Organismal Systems	Immune system
Valine, leucine and isoleucine degradation	hsa00280	0.503	0.773	HIBADH|2.91516004577	1	48	125	8661	http://www.kegg.jp/kegg-bin/show_pathway?hsa00280/hsa:11112%09red	Metabolism	Amino acid metabolism
unkown	hsa03082	0.506	0.773	MTA2|0.148767552039;HDAC1|2.05446354075	2	117	125	8661	http://www.kegg.jp/kegg-bin/show_pathway?hsa03082/hsa:9219%09blue/hsa:3065%09red	-	-
Cocaine addiction	hsa05030	0.51	0.773	GNAI2|5.89530700767	1	49	125	8661	http://www.kegg.jp/kegg-bin/show_pathway?hsa05030/hsa:2771%09red	Human Diseases	Substance dependence
Neurotrophin signaling pathway	hsa04722	0.515	0.773	GRB2|4.48003480867;CALM3|9.33881738222	2	119	125	8661	http://www.kegg.jp/kegg-bin/show_pathway?hsa04722/hsa:2885%09red/hsa:801%09red	Organismal Systems	Nervous system
Ether lipid metabolism	hsa00565	0.518	0.773	UBE2V1|4.87313836518	1	50	125	8661	http://www.kegg.jp/kegg-bin/show_pathway?hsa00565/hsa:387522%09red	Metabolism	Lipid metabolism
Human papillomavirus infection	hsa05165	0.523	0.773	IKBKG|0.0684994224776;PPP2CA|2.32057852941;GRB2|4.48003480867;BCAP31|2.31852734924;HDAC1|2.05446354075	5	331	125	8661	http://www.kegg.jp/kegg-bin/show_pathway?hsa05165/hsa:8517%09blue/hsa:5515%09red/hsa:2885%09red/hsa:10134%09red/hsa:3065%09red	Human Diseases	Infectious disease: viral
unkown	hsa04613	0.523	0.773	NCF4|0.0660773692103;HDAC1|2.05446354075;PLCB3|2.27359448431	3	191	125	8661	http://www.kegg.jp/kegg-bin/show_pathway?hsa04613/hsa:4689%09blue/hsa:3065%09red/hsa:5331%09red	-	-
Thyroid hormone signaling pathway	hsa04919	0.524	0.773	HDAC1|2.05446354075;PLCB3|2.27359448431	2	121	125	8661	http://www.kegg.jp/kegg-bin/show_pathway?hsa04919/hsa:3065%09red/hsa:5331%09red	Organismal Systems	Endocrine system
Cholesterol metabolism	hsa04979	0.525	0.773	NPC2|2.17920360049	1	51	125	8661	http://www.kegg.jp/kegg-bin/show_pathway?hsa04979/hsa:10577%09red	Organismal Systems	Digestive system
Transcriptional misregulation in cancer	hsa05202	0.531	0.778	HMGA2|0.469126298675;FUS|2.03273577715;HDAC1|2.05446354075	3	193	125	8661	http://www.kegg.jp/kegg-bin/show_pathway?hsa05202/hsa:8091%09blue/hsa:2521%09red/hsa:3065%09red	Human Diseases	Cancer: overview
Platelet activation	hsa04611	0.537	0.783	GNAI2|5.89530700767;PLCB3|2.27359448431	2	124	125	8661	http://www.kegg.jp/kegg-bin/show_pathway?hsa04611/hsa:2771%09red/hsa:5331%09red	Organismal Systems	Immune system
Sphingolipid metabolism	hsa00600	0.545	0.79	ARSA|0.4313960382	1	54	125	8661	http://www.kegg.jp/kegg-bin/show_pathway?hsa00600/hsa:410%09blue	Metabolism	Lipid metabolism
Epstein-Barr virus infection	hsa05169	0.562	0.8	IKBKG|0.0684994224776;BID|2.39834592278;HDAC1|2.05446354075	3	202	125	8661	http://www.kegg.jp/kegg-bin/show_pathway?hsa05169/hsa:8517%09blue/hsa:637%09red/hsa:3065%09red	Human Diseases	Infectious disease: viral
FoxO signaling pathway	hsa04068	0.567	0.8	GRB2|4.48003480867;SMAD3|4.43003829179	2	131	125	8661	http://www.kegg.jp/kegg-bin/show_pathway?hsa04068/hsa:2885%09red/hsa:4088%09red	Environmental Information Processing	Signal transduction
Pyrimidine metabolism	hsa00240	0.571	0.8	DCTPP1|2.20979371189	1	58	125	8661	http://www.kegg.jp/kegg-bin/show_pathway?hsa00240/hsa:79077%09red	Metabolism	Nucleotide metabolism
Regulation of lipolysis in adipocytes	hsa04923	0.571	0.8	GNAI2|5.89530700767	1	58	125	8661	http://www.kegg.jp/kegg-bin/show_pathway?hsa04923/hsa:2771%09red	Organismal Systems	Endocrine system
VEGF signaling pathway	hsa04370	0.577	0.8	PPP3CA|2.00577062638	1	59	125	8661	http://www.kegg.jp/kegg-bin/show_pathway?hsa04370/hsa:5530%09red	Environmental Information Processing	Signal transduction
Mineral absorption	hsa04978	0.583	0.8	FTL|0.465579157626	1	60	125	8661	http://www.kegg.jp/kegg-bin/show_pathway?hsa04978/hsa:2512%09blue	Organismal Systems	Digestive system
Longevity regulating pathway - multiple species	hsa04213	0.589	0.8	HDAC1|2.05446354075	1	61	125	8661	http://www.kegg.jp/kegg-bin/show_pathway?hsa04213/hsa:3065%09red	Organismal Systems	Aging
unkown	hsa05207	0.595	0.8	GRB2|4.48003480867;MGST3|0.459087114306;GNAI2|5.89530700767	3	212	125	8661	http://www.kegg.jp/kegg-bin/show_pathway?hsa05207/hsa:2885%09red/hsa:4259%09blue/hsa:2771%09red	-	-
Steroid hormone biosynthesis	hsa00140	0.595	0.8	HSD17B11|2.26822064175	1	62	125	8661	http://www.kegg.jp/kegg-bin/show_pathway?hsa00140/hsa:51170%09red	Metabolism	Lipid metabolism
Measles	hsa05162	0.596	0.8	IKBKG|0.0684994224776;BID|2.39834592278	2	138	125	8661	http://www.kegg.jp/kegg-bin/show_pathway?hsa05162/hsa:8517%09blue/hsa:637%09red	Human Diseases	Infectious disease: viral
GnRH secretion	hsa04929	0.607	0.8	PLCB3|2.27359448431	1	64	125	8661	http://www.kegg.jp/kegg-bin/show_pathway?hsa04929/hsa:5331%09red	Organismal Systems	Endocrine system
Ubiquitin mediated proteolysis	hsa04120	0.611	0.8	STUB1|0.234389173907;UBA52|0.245383319161	2	142	125	8661	http://www.kegg.jp/kegg-bin/show_pathway?hsa04120/hsa:10273%09blue/hsa:7311%09blue	Genetic Information Processing	Folding, sorting and degradation
Cortisol synthesis and secretion	hsa04927	0.613	0.8	PLCB3|2.27359448431	1	65	125	8661	http://www.kegg.jp/kegg-bin/show_pathway?hsa04927/hsa:5331%09red	Organismal Systems	Endocrine system
Inflammatory bowel disease	hsa05321	0.613	0.8	SMAD3|4.43003829179	1	65	125	8661	http://www.kegg.jp/kegg-bin/show_pathway?hsa05321/hsa:4088%09red	Human Diseases	Immune disease
Signaling pathways regulating pluripotency of stem cells	hsa04550	0.615	0.8	GRB2|4.48003480867;SMAD3|4.43003829179	2	143	125	8661	http://www.kegg.jp/kegg-bin/show_pathway?hsa04550/hsa:2885%09red/hsa:4088%09red	Cellular Processes	Cellular community - eukaryotes
Viral myocarditis	hsa05416	0.624	0.8	BID|2.39834592278	1	67	125	8661	http://www.kegg.jp/kegg-bin/show_pathway?hsa05416/hsa:637%09red	Human Diseases	Cardiovascular disease
Fc epsilon RI signaling pathway	hsa04664	0.629	0.8	GRB2|4.48003480867	1	68	125	8661	http://www.kegg.jp/kegg-bin/show_pathway?hsa04664/hsa:2885%09red	Organismal Systems	Immune system
Breast cancer	hsa05224	0.63	0.8	BRCA2|0.076993108506;GRB2|4.48003480867	2	147	125	8661	http://www.kegg.jp/kegg-bin/show_pathway?hsa05224/hsa:675%09blue/hsa:2885%09red	Human Diseases	Cancer: specific types
Phospholipase D signaling pathway	hsa04072	0.634	0.8	GRB2|4.48003480867;PLCB3|2.27359448431	2	148	125	8661	http://www.kegg.jp/kegg-bin/show_pathway?hsa04072/hsa:2885%09red/hsa:5331%09red	Environmental Information Processing	Signal transduction
Renal cell carcinoma	hsa05211	0.635	0.8	GRB2|4.48003480867	1	69	125	8661	http://www.kegg.jp/kegg-bin/show_pathway?hsa05211/hsa:2885%09red	Human Diseases	Cancer: specific types
MAPK signaling pathway	hsa04010	0.637	0.8	IKBKG|0.0684994224776;GRB2|4.48003480867;PPP3CA|2.00577062638;STMN1|0.469756058247	4	301	125	8661	http://www.kegg.jp/kegg-bin/show_pathway?hsa04010/hsa:8517%09blue/hsa:2885%09red/hsa:5530%09red/hsa:3925%09blue	Environmental Information Processing	Signal transduction
Chemical carcinogenesis - DNA adducts	hsa05204	0.64	0.8	MGST3|0.459087114306	1	70	125	8661	http://www.kegg.jp/kegg-bin/show_pathway?hsa05204/hsa:4259%09blue	-	-
Epithelial cell signaling in Helicobacter pylori infection	hsa05120	0.64	0.8	IKBKG|0.0684994224776	1	70	125	8661	http://www.kegg.jp/kegg-bin/show_pathway?hsa05120/hsa:8517%09blue	Human Diseases	Infectious disease: bacterial
Prolactin signaling pathway	hsa04917	0.64	0.8	GRB2|4.48003480867	1	70	125	8661	http://www.kegg.jp/kegg-bin/show_pathway?hsa04917/hsa:2885%09red	Organismal Systems	Endocrine system
Adipocytokine signaling pathway	hsa04920	0.64	0.8	IKBKG|0.0684994224776	1	70	125	8661	http://www.kegg.jp/kegg-bin/show_pathway?hsa04920/hsa:8517%09blue	Organismal Systems	Endocrine system
RIG-I-like receptor signaling pathway	hsa04622	0.645	0.8	IKBKG|0.0684994224776	1	71	125	8661	http://www.kegg.jp/kegg-bin/show_pathway?hsa04622/hsa:8517%09blue	Organismal Systems	Immune system
Drug metabolism - cytochrome P450	hsa00982	0.65	0.8	MGST3|0.459087114306	1	72	125	8661	http://www.kegg.jp/kegg-bin/show_pathway?hsa00982/hsa:4259%09blue	Metabolism	Xenobiotics biodegradation and metabolism
Melanoma	hsa05218	0.65	0.8	CDH1|2.05957691933	1	72	125	8661	http://www.kegg.jp/kegg-bin/show_pathway?hsa05218/hsa:999%09red	Human Diseases	Cancer: specific types
Non-small cell lung cancer	hsa05223	0.65	0.8	GRB2|4.48003480867	1	72	125	8661	http://www.kegg.jp/kegg-bin/show_pathway?hsa05223/hsa:2885%09red	Human Diseases	Cancer: specific types
Inositol phosphate metabolism	hsa00562	0.656	0.8	PLCB3|2.27359448431	1	73	125	8661	http://www.kegg.jp/kegg-bin/show_pathway?hsa00562/hsa:5331%09red	Metabolism	Carbohydrate metabolism
unkown	hsa05171	0.656	0.8	IKBKG|0.0684994224776;UBA52|0.245383319161;NRP1|2.07963450066	3	232	125	8661	http://www.kegg.jp/kegg-bin/show_pathway?hsa05171/hsa:8517%09blue/hsa:7311%09blue/hsa:8829%09red	-	-
Cushing syndrome	hsa04934	0.659	0.8	GNAI2|5.89530700767;PLCB3|2.27359448431	2	155	125	8661	http://www.kegg.jp/kegg-bin/show_pathway?hsa04934/hsa:2771%09red/hsa:5331%09red	Human Diseases	Endocrine and metabolic disease
MicroRNAs in cancer	hsa05206	0.66	0.8	GRB2|4.48003480867;HMGA2|0.469126298675;STMN1|0.469756058247;HDAC1|2.05446354075	4	310	125	8661	http://www.kegg.jp/kegg-bin/show_pathway?hsa05206/hsa:2885%09red/hsa:8091%09blue/hsa:3925%09blue/hsa:3065%09red	Human Diseases	Cancer: overview
p53 signaling pathway	hsa04115	0.661	0.8	BID|2.39834592278	1	74	125	8661	http://www.kegg.jp/kegg-bin/show_pathway?hsa04115/hsa:637%09red	Cellular Processes	Cell growth and death
Biosynthesis of amino acids	hsa01230	0.665	0.8	ALDOC|2.52956544654	1	75	125	8661	http://www.kegg.jp/kegg-bin/show_pathway?hsa01230/hsa:230%09red	Metabolism	Global and overview maps
Thyroid hormone synthesis	hsa04918	0.665	0.8	PLCB3|2.27359448431	1	75	125	8661	http://www.kegg.jp/kegg-bin/show_pathway?hsa04918/hsa:5331%09red	Organismal Systems	Endocrine system
Cell adhesion molecules	hsa04514	0.669	0.801	IGSF11|0.397430110228;CDH1|2.05957691933	2	158	125	8661	http://www.kegg.jp/kegg-bin/show_pathway?hsa04514/hsa:152404%09blue/hsa:999%09red	Environmental Information Processing	Signaling molecules and interaction
Leishmaniasis	hsa05140	0.675	0.801	NCF4|0.0660773692103	1	77	125	8661	http://www.kegg.jp/kegg-bin/show_pathway?hsa05140/hsa:4689%09blue	Human Diseases	Infectious disease: parasitic
Bacterial invasion of epithelial cells	hsa05100	0.675	0.801	CDH1|2.05957691933	1	77	125	8661	http://www.kegg.jp/kegg-bin/show_pathway?hsa05100/hsa:999%09red	Human Diseases	Infectious disease: bacterial
Metabolism of xenobiotics by cytochrome P450	hsa00980	0.68	0.803	MGST3|0.459087114306	1	78	125	8661	http://www.kegg.jp/kegg-bin/show_pathway?hsa00980/hsa:4259%09blue	Metabolism	Xenobiotics biodegradation and metabolism
EGFR tyrosine kinase inhibitor resistance	hsa01521	0.685	0.804	GRB2|4.48003480867	1	79	125	8661	http://www.kegg.jp/kegg-bin/show_pathway?hsa01521/hsa:2885%09red	Human Diseases	Drug resistance: antineoplastic
Drug metabolism - other enzymes	hsa00983	0.689	0.806	MGST3|0.459087114306	1	80	125	8661	http://www.kegg.jp/kegg-bin/show_pathway?hsa00983/hsa:4259%09blue	Metabolism	Xenobiotics biodegradation and metabolism
Shigellosis	hsa05131	0.697	0.812	IKBKG|0.0684994224776;UBA52|0.245383319161;PLCB3|2.27359448431	3	247	125	8661	http://www.kegg.jp/kegg-bin/show_pathway?hsa05131/hsa:8517%09blue/hsa:7311%09blue/hsa:5331%09red	Human Diseases	Infectious disease: bacterial
unkown	hsa01232	0.711	0.814	DCTPP1|2.20979371189	1	85	125	8661	http://www.kegg.jp/kegg-bin/show_pathway?hsa01232/hsa:79077%09red	-	-
ErbB signaling pathway	hsa04012	0.711	0.814	GRB2|4.48003480867	1	85	125	8661	http://www.kegg.jp/kegg-bin/show_pathway?hsa04012/hsa:2885%09red	Environmental Information Processing	Signal transduction
Calcium signaling pathway	hsa04020	0.713	0.814	CALM3|9.33881738222;PPP3CA|2.00577062638;PLCB3|2.27359448431	3	253	125	8661	http://www.kegg.jp/kegg-bin/show_pathway?hsa04020/hsa:801%09red/hsa:5530%09red/hsa:5331%09red	Environmental Information Processing	Signal transduction
Insulin secretion	hsa04911	0.715	0.814	PLCB3|2.27359448431	1	86	125	8661	http://www.kegg.jp/kegg-bin/show_pathway?hsa04911/hsa:5331%09red	Organismal Systems	Endocrine system
Taste transduction	hsa04742	0.715	0.814	PLCB3|2.27359448431	1	86	125	8661	http://www.kegg.jp/kegg-bin/show_pathway?hsa04742/hsa:5331%09red	Organismal Systems	Sensory system
Cardiac muscle contraction	hsa04260	0.719	0.815	ACTC1|2.22180757144	1	87	125	8661	http://www.kegg.jp/kegg-bin/show_pathway?hsa04260/hsa:70%09red	Organismal Systems	Circulatory system
Morphine addiction	hsa05032	0.735	0.83	GNAI2|5.89530700767	1	91	125	8661	http://www.kegg.jp/kegg-bin/show_pathway?hsa05032/hsa:2771%09red	Human Diseases	Substance dependence
Small cell lung cancer	hsa05222	0.739	0.831	IKBKG|0.0684994224776	1	92	125	8661	http://www.kegg.jp/kegg-bin/show_pathway?hsa05222/hsa:8517%09blue	Human Diseases	Cancer: specific types
NOD-like receptor signaling pathway	hsa04621	0.754	0.837	IKBKG|0.0684994224776;PLCB3|2.27359448431	2	186	125	8661	http://www.kegg.jp/kegg-bin/show_pathway?hsa04621/hsa:8517%09blue/hsa:5331%09red	Organismal Systems	Immune system
Fc gamma R-mediated phagocytosis	hsa04666	0.758	0.837	GSN|2.99316344808	1	97	125	8661	http://www.kegg.jp/kegg-bin/show_pathway?hsa04666/hsa:2934%09red	Organismal Systems	Immune system
Hypertrophic cardiomyopathy	hsa05410	0.758	0.837	ACTC1|2.22180757144	1	97	125	8661	http://www.kegg.jp/kegg-bin/show_pathway?hsa05410/hsa:70%09red	Human Diseases	Cardiovascular disease
Endocrine resistance	hsa01522	0.761	0.837	GRB2|4.48003480867	1	98	125	8661	http://www.kegg.jp/kegg-bin/show_pathway?hsa01522/hsa:2885%09red	Human Diseases	Drug resistance: antineoplastic
Choline metabolism in cancer	hsa05231	0.761	0.837	GRB2|4.48003480867	1	98	125	8661	http://www.kegg.jp/kegg-bin/show_pathway?hsa05231/hsa:2885%09red	Human Diseases	Cancer: overview
Progesterone-mediated oocyte maturation	hsa04914	0.775	0.841	GNAI2|5.89530700767	1	102	125	8661	http://www.kegg.jp/kegg-bin/show_pathway?hsa04914/hsa:2771%09red	Organismal Systems	Endocrine system
Pancreatic secretion	hsa04972	0.775	0.841	PLCB3|2.27359448431	1	102	125	8661	http://www.kegg.jp/kegg-bin/show_pathway?hsa04972/hsa:5331%09red	Organismal Systems	Digestive system
Protein digestion and absorption	hsa04974	0.778	0.841	SLC7A8|0.338063237509	1	103	125	8661	http://www.kegg.jp/kegg-bin/show_pathway?hsa04974/hsa:23428%09blue	Organismal Systems	Digestive system
Dilated cardiomyopathy	hsa05414	0.778	0.841	ACTC1|2.22180757144	1	103	125	8661	http://www.kegg.jp/kegg-bin/show_pathway?hsa05414/hsa:70%09red	Human Diseases	Cardiovascular disease
NF-kappa B signaling pathway	hsa04064	0.782	0.841	IKBKG|0.0684994224776	1	104	125	8661	http://www.kegg.jp/kegg-bin/show_pathway?hsa04064/hsa:8517%09blue	Environmental Information Processing	Signal transduction
HIF-1 signaling pathway	hsa04066	0.797	0.854	ALDOC|2.52956544654	1	109	125	8661	http://www.kegg.jp/kegg-bin/show_pathway?hsa04066/hsa:230%09red	Environmental Information Processing	Signal transduction
TNF signaling pathway	hsa04668	0.811	0.865	IKBKG|0.0684994224776	1	114	125	8661	http://www.kegg.jp/kegg-bin/show_pathway?hsa04668/hsa:8517%09blue	Environmental Information Processing	Signal transduction
Carbon metabolism	hsa01200	0.814	0.865	ALDOC|2.52956544654	1	115	125	8661	http://www.kegg.jp/kegg-bin/show_pathway?hsa01200/hsa:230%09red	Metabolism	Global and overview maps
cAMP signaling pathway	hsa04024	0.841	0.889	CALM3|9.33881738222;GNAI2|5.89530700767	2	225	125	8661	http://www.kegg.jp/kegg-bin/show_pathway?hsa04024/hsa:801%09red/hsa:2771%09red	Environmental Information Processing	Signal transduction
Yersinia infection	hsa05135	0.866	0.912	IKBKG|0.0684994224776	1	137	125	8661	http://www.kegg.jp/kegg-bin/show_pathway?hsa05135/hsa:8517%09blue	Human Diseases	Infectious disease: bacterial
unkown	hsa04936	0.875	0.918	IKBKG|0.0684994224776	1	142	125	8661	http://www.kegg.jp/kegg-bin/show_pathway?hsa04936/hsa:8517%09blue	-	-
unkown	hsa01240	0.894	0.931	MTHFD1L|0.489121286034	1	153	125	8661	http://www.kegg.jp/kegg-bin/show_pathway?hsa01240/hsa:25902%09blue	-	-
PI3K-Akt signaling pathway	hsa04151	0.897	0.931	IKBKG|0.0684994224776;PPP2CA|2.32057852941;GRB2|4.48003480867	3	359	125	8661	http://www.kegg.jp/kegg-bin/show_pathway?hsa04151/hsa:8517%09blue/hsa:5515%09red/hsa:2885%09red	Environmental Information Processing	Signal transduction
mTOR signaling pathway	hsa04150	0.899	0.931	GRB2|4.48003480867	1	156	125	8661	http://www.kegg.jp/kegg-bin/show_pathway?hsa04150/hsa:2885%09red	Environmental Information Processing	Signal transduction
JAK-STAT signaling pathway	hsa04630	0.913	0.942	GRB2|4.48003480867	1	166	125	8661	http://www.kegg.jp/kegg-bin/show_pathway?hsa04630/hsa:2885%09red	Environmental Information Processing	Signal transduction
Tight junction	hsa04530	0.918	0.943	PPP2CA|2.32057852941	1	170	125	8661	http://www.kegg.jp/kegg-bin/show_pathway?hsa04530/hsa:5515%09red	Cellular Processes	Cellular community - eukaryotes
unkown	hsa04814	0.941	0.962	ACTC1|2.22180757144	1	193	125	8661	http://www.kegg.jp/kegg-bin/show_pathway?hsa04814/hsa:70%09red	-	-
Pathogenic Escherichia coli infection	hsa05130	0.946	0.962	IKBKG|0.0684994224776	1	198	125	8661	http://www.kegg.jp/kegg-bin/show_pathway?hsa05130/hsa:8517%09blue	Human Diseases	Infectious disease: bacterial
Focal adhesion	hsa04510	0.95	0.962	GRB2|4.48003480867	1	203	125	8661	http://www.kegg.jp/kegg-bin/show_pathway?hsa04510/hsa:2885%09red	Cellular Processes	Cellular community - eukaryotes
Proteoglycans in cancer	hsa05205	0.951	0.962	GRB2|4.48003480867	1	205	125	8661	http://www.kegg.jp/kegg-bin/show_pathway?hsa05205/hsa:2885%09red	Human Diseases	Cancer: overview
Regulation of actin cytoskeleton	hsa04810	0.966	0.973	GSN|2.99316344808	1	229	125	8661	http://www.kegg.jp/kegg-bin/show_pathway?hsa04810/hsa:2934%09red	Cellular Processes	Cell motility
Herpes simplex virus 1 infection	hsa05168	0.996	0.999	IKBKG|0.0684994224776;BID|2.39834592278	2	512	125	8661	http://www.kegg.jp/kegg-bin/show_pathway?hsa05168/hsa:8517%09blue/hsa:637%09red	Human Diseases	Infectious disease: viral
Olfactory transduction	hsa04740	0.999	0.999	CALM3|9.33881738222	1	439	125	8661	http://www.kegg.jp/kegg-bin/show_pathway?hsa04740/hsa:801%09red	Organismal Systems	Sensory system
