# Supplementary material for: Fosinopril mediates antitumor efficacy by inducing GSDME-dependent pyroptosis in NSCLC
Source: Cell Death Discov. 2025 Nov 21;11:540. doi: 10.1038/s41420-025-02791-4 (PMC12638797; doi:10.1038/s41420-025-02791-4)
Supplement: Supplementary file 1 — Proteomics data [file 41420_2025_2791_MOESM1_ESM.zip › proteomics/differential protein.xlsx]

## Sheet: E1_NC_2Foldchange
		NC group			Fosinopril group
Accession	Description	Abundances (Normalized): F1: Sample	Abundances (Normalized): F2: Sample	Abundances (Normalized): F3: Sample	Abundances (Normalized): F4: Sample	Abundances (Normalized): F5: Sample	Abundances (Normalized): F6: Sample	AVG_E1/ AVG_NC	P(AVG_E1/ AVG_NC)
Q9Y224	RNA transcription, translation and transport factor protein OS=Homo sapiens OX=9606 GN=RTRAF PE=1 SV=1	1.66481e+07	1.97362e+07	2.15452e+07	5.10966e+07	5.23497e+07	5.38338e+07	2.71503	3.49846e-05
Q16540	Large ribosomal subunit protein uL23m OS=Homo sapiens OX=9606 GN=MRPL23 PE=1 SV=1	1.23405e+06	590857	922834	4.21177e+06	4.16635e+06	4.30899e+06	4.61729	6.40432e-05
P51587	Breast cancer type 2 susceptibility protein OS=Homo sapiens OX=9606 GN=BRCA2 PE=1 SV=4	5.67006e+07	4.88571e+07	4.8948e+07	1.94145e+06	5.51662e+06	4.43781e+06	0.0769931	7.12644e-05
P49589	Cysteine--tRNA ligase, cytoplasmic OS=Homo sapiens OX=9606 GN=CARS1 PE=1 SV=3	603633	0	0	3.56965e+06	3.80686e+06	3.76432e+06	18.4563	8.07463e-05
P06396	Gelsolin OS=Homo sapiens OX=9606 GN=GSN PE=1 SV=1	8.43365e+06	8.78256e+06	9.99273e+06	2.87961e+07	2.52713e+07	2.73735e+07	2.99316	8.85039e-05
O60313	Dynamin-like 120 kDa protein, mitochondrial OS=Homo sapiens OX=9606 GN=OPA1 PE=1 SV=3	542668	424288	717262	2.60407e+06	2.3071e+06	2.44799e+06	4.36948	9.71773e-05
Q12929	Epidermal growth factor receptor kinase substrate 8 OS=Homo sapiens OX=9606 GN=EPS8 PE=1 SV=1	4.65774e+06	4.75541e+06	5.33743e+06	1.67342e+07	1.73303e+07	1.49001e+07	3.3195	0.00011575
Q9UNE7	E3 ubiquitin-protein ligase CHIP OS=Homo sapiens OX=9606 GN=STUB1 PE=1 SV=2	3.23246e+07	3.40143e+07	3.19217e+07	6.21499e+06	6.02606e+06	1.07902e+07	0.234389	0.000118515
Q8N398	von Willebrand factor A domain-containing protein 5B2 OS=Homo sapiens OX=9606 GN=VWA5B2 PE=2 SV=3	2.15221e+07	2.41394e+07	1.96759e+07	0	0	1907469	0.0291941	0.000126086
Q9BQ67	Glutamate-rich WD repeat-containing protein 1 OS=Homo sapiens OX=9606 GN=GRWD1 PE=1 SV=1	7.95636e+06	7.35672e+06	6.8192e+06	2.73142e+06	2.56343e+06	2.26171e+06	0.341427	0.00016697
O95777	U6 snRNA-associated Sm-like protein LSm8 OS=Homo sapiens OX=9606 GN=LSM8 PE=1 SV=3	4.40684e+06	3.38393e+06	4.67637e+06	1.04674e+07	1.01705e+07	9.75551e+06	2.43788	0.000177144
O95218	Zinc finger Ran-binding domain-containing protein 2 OS=Homo sapiens OX=9606 GN=ZRANB2 PE=1 SV=2	3.63775e+06	3.45514e+06	4.03744e+06	1.3704e+06	989981	1.23709e+06	0.323213	0.000254651
Q9Y6K9	NF-kappa-B essential modulator OS=Homo sapiens OX=9606 GN=IKBKG PE=1 SV=2	1.69706e+06	1.65148e+06	1.48872e+06	0	0	331349	0.0684994	0.000295047
P61758	Prefoldin subunit 3 OS=Homo sapiens OX=9606 GN=VBP1 PE=1 SV=4	1.18632e+07	1.03769e+07	1.05928e+07	4.28448e+06	4.1725e+06	5131682	0.413873	0.000317264
Q86WR0	Coiled-coil domain-containing protein 25 OS=Homo sapiens OX=9606 GN=CCDC25 PE=1 SV=2	1.50351e+06	1.62985e+06	1.56103e+06	474903	735175	582814	0.381922	0.000322887
Q9C030	Tripartite motif-containing protein 6 OS=Homo sapiens OX=9606 GN=TRIM6 PE=1 SV=1	3.5695e+06	3.83653e+06	3.67237e+06	1.10874e+07	9.1811e+06	10555646	2.78236	0.000328418
P55957	BH3-interacting domain death agonist OS=Homo sapiens OX=9606 GN=BID PE=1 SV=1	1.29887e+06	1.35859e+06	1.51834e+06	3.14416e+06	3.20993e+06	3660922	2.39835	0.000372825
Q8TAT6	Nuclear protein localization protein 4 homolog OS=Homo sapiens OX=9606 GN=NPLOC4 PE=1 SV=3	2.65554e+06	3.88146e+06	4.03628e+06	8.25393e+06	8.41892e+06	8.54327e+06	2.38489	0.000391524
P54727	UV excision repair protein RAD23 homolog B OS=Homo sapiens OX=9606 GN=RAD23B PE=1 SV=1	4.48047e+06	1.70798e+06	5.50935e+06	2.10563e+07	1.76744e+07	1.92767e+07	4.95882	0.000499691
P46459	Vesicle-fusing ATPase OS=Homo sapiens OX=9606 GN=NSF PE=1 SV=3	769040	1.24179e+06	1.19236e+06	3.56188e+06	3.03359e+06	3.48167e+06	3.14596	0.000501903
P31937	3-hydroxyisobutyrate dehydrogenase, mitochondrial OS=Homo sapiens OX=9606 GN=HIBADH PE=1 SV=2	3.56903e+06	4.17728e+06	5.2648e+06	1.40032e+07	1.21962e+07	1.173e+07	2.91516	0.000621208
Q9NR28	Diablo IAP-binding mitochondrial protein OS=Homo sapiens OX=9606 GN=DIABLO PE=1 SV=1	1.47586e+07	1.16122e+07	1.56105e+07	3.05143e+07	2.75872e+07	3.12266e+07	2.12781	0.000665503
P67775	Serine/threonine-protein phosphatase 2A catalytic subunit alpha isoform OS=Homo sapiens OX=9606 GN=PPP2CA PE=1 SV=1	1.01807e+07	9.57585e+06	1.47217e+07	2.69704e+07	2.66188e+07	2.64204e+07	2.32058	0.00074362
P33992	DNA replication licensing factor MCM5 OS=Homo sapiens OX=9606 GN=MCM5 PE=1 SV=5	1.43156e+07	2.33536e+07	2.11002e+07	6.47337e+07	5.39875e+07	6.45931e+07	3.11921	0.000752158
Q9P287	BRCA2 and CDKN1A-interacting protein OS=Homo sapiens OX=9606 GN=BCCIP PE=1 SV=1	1.74595e+06	0	2.3876e+06	8.53909e+06	9.39587e+06	8223516	6.32832	0.000763264
Q8TAF3	WD repeat-containing protein 48 OS=Homo sapiens OX=9606 GN=WDR48 PE=1 SV=1	4.74359e+06	5.51161e+06	4.70926e+06	2.5926e+06	2.47174e+06	2.26358e+06	0.489688	0.000800506
P62993	Growth factor receptor-bound protein 2 OS=Homo sapiens OX=9606 GN=GRB2 PE=1 SV=1	2.75962e+06	3.42853e+06	3.82456e+06	1.72427e+07	1.2906e+07	14708603	4.48003	0.00085675
P20962	Parathymosin OS=Homo sapiens OX=9606 GN=PTMS PE=1 SV=2	7.78512e+07	7.34961e+07	6.20233e+07	2.73338e+07	2.97308e+07	2.4559e+07	0.382544	0.000892615
Q15042	Rab3 GTPase-activating protein catalytic subunit OS=Homo sapiens OX=9606 GN=RAB3GAP1 PE=1 SV=3	294979	332813	843783	2.01128e+06	2.11139e+06	2.08166e+06	4.21611	0.000923176
Q9H773	dCTP pyrophosphatase 1 OS=Homo sapiens OX=9606 GN=DCTPP1 PE=1 SV=1	3.92974e+06	5.28103e+06	4.59775e+06	9.33031e+06	1.00733e+07	11110403	2.20979	0.00100176
Q6UB35	Monofunctional C1-tetrahydrofolate synthase, mitochondrial OS=Homo sapiens OX=9606 GN=MTHFD1L PE=1 SV=1	3.49439e+06	3.2843e+06	3.2723e+06	1.26122e+06	1.87045e+06	1784485	0.489121	0.00109529
Q32MZ4	Leucine-rich repeat flightless-interacting protein 1 OS=Homo sapiens OX=9606 GN=LRRFIP1 PE=1 SV=2	913684	1.01836e+06	360688	2.73159e+06	2.69412e+06	3.14603e+06	3.73866	0.00111648
Q9Y4X5	E3 ubiquitin-protein ligase ARIH1 OS=Homo sapiens OX=9606 GN=ARIH1 PE=1 SV=2	1.23189e+06	1.12805e+06	750448	2.73041e+06	2.63448e+06	2.35825e+06	2.48302	0.00112034
O00115	Deoxyribonuclease-2-alpha OS=Homo sapiens OX=9606 GN=DNASE2 PE=1 SV=2	5.91235e+06	6.37793e+06	7.34142e+06	2.96648e+06	3.07695e+06	2.72762e+06	0.44678	0.00112144
Q9NQC3	Reticulon-4 OS=Homo sapiens OX=9606 GN=RTN4 PE=1 SV=2	1.41922e+07	1.65499e+07	2.20435e+07	4.83247e+07	4.08555e+07	49571386	2.62859	0.00132114
Q13363	C-terminal-binding protein 1 OS=Homo sapiens OX=9606 GN=CTBP1 PE=1 SV=2	2.80636e+07	3.36425e+07	3.39765e+07	1.45062e+07	1.58755e+07	1.68419e+07	0.493545	0.00136111
O00468	Agrin OS=Homo sapiens OX=9606 GN=AGRN PE=1 SV=6	864792	949969	963939	2.16625e+06	1.87542e+06	2.39608e+06	2.31682	0.00136865
Q13155	Aminoacyl tRNA synthase complex-interacting multifunctional protein 2 OS=Homo sapiens OX=9606 GN=AIMP2 PE=1 SV=2	5.91191e+06	6.59587e+06	7.58341e+06	2.95219e+06	2.77109e+06	2.60659e+06	0.414603	0.00137886
Q06787	Fragile X messenger ribonucleoprotein 1 OS=Homo sapiens OX=9606 GN=FMR1 PE=1 SV=1	1.78129e+06	1.65725e+06	1.85531e+06	520110	903482	814329	0.422739	0.00140912
P52926	High mobility group protein HMGI-C OS=Homo sapiens OX=9606 GN=HMGA2 PE=1 SV=1	2.37018e+06	2.4364e+06	2.6939e+06	991345	1.08553e+06	1.4418e+06	0.469126	0.00142059
Q9Y6B6	GTP-binding protein SAR1b OS=Homo sapiens OX=9606 GN=SAR1B PE=1 SV=1	0	1.21391e+06	1.57607e+06	1.06797e+07	9.12204e+06	7.47332e+06	9.77607	0.00143048
Q9UHI5	Large neutral amino acids transporter small subunit 2 OS=Homo sapiens OX=9606 GN=SLC7A8 PE=1 SV=1	2.41131e+07	1.95626e+07	1.96274e+07	5.73322e+06	6.67702e+06	8990215	0.338063	0.00145573
P27694	Replication protein A 70 kDa DNA-binding subunit OS=Homo sapiens OX=9606 GN=RPA1 PE=1 SV=2	5.07095e+06	5.83791e+06	5.71712e+06	1.0656e+07	1.16638e+07	13335636	2.14457	0.00148249
Q96C23	Galactose mutarotase OS=Homo sapiens OX=9606 GN=GALM PE=1 SV=1	2.65846e+06	1.50936e+06	1.53356e+06	4.94533e+06	4.85724e+06	4.78975e+06	2.55944	0.00148354
O95782	AP-2 complex subunit alpha-1 OS=Homo sapiens OX=9606 GN=AP2A1 PE=1 SV=3	2.1529e+06	3.2827e+06	3.27222e+06	6.05585e+06	6.18253e+06	6.83569e+06	2.19045	0.00149514
Q13867	Bleomycin hydrolase OS=Homo sapiens OX=9606 GN=BLMH PE=1 SV=1	4.69419e+06	7.91395e+06	9.33251e+06	1.82647e+07	1.75165e+07	1.8358e+07	2.46753	0.00154704
P15291	Beta-1,4-galactosyltransferase 1 OS=Homo sapiens OX=9606 GN=B4GALT1 PE=1 SV=5	0	1.13122e+06	0	3.24467e+06	3.22398e+06	3.46508e+06	8.78143	0.00158961
P09972	Fructose-bisphosphate aldolase C OS=Homo sapiens OX=9606 GN=ALDOC PE=1 SV=2	2.63974e+07	1.49453e+07	2.86627e+07	5.64996e+07	6.29386e+07	57645116	2.52957	0.00159476
P15289	Arylsulfatase A OS=Homo sapiens OX=9606 GN=ARSA PE=1 SV=3	1.89152e+06	1.51559e+06	1.54395e+06	763783	696816	675269	0.431396	0.00162275
Q86SJ2	Amphoterin-induced protein 2 OS=Homo sapiens OX=9606 GN=AMIGO2 PE=1 SV=1	2.61561e+06	2.58164e+06	2.00161e+06	861202	959802	850309	0.371075	0.00172421
Q00796	Sorbitol dehydrogenase OS=Homo sapiens OX=9606 GN=SORD PE=1 SV=4	433889	1.69169e+06	1.40838e+06	7.08345e+06	5.18706e+06	6.02056e+06	5.1758	0.00181224
P61960	Ubiquitin-fold modifier 1 OS=Homo sapiens OX=9606 GN=UFM1 PE=1 SV=1	0	0	1.91982e+06	5.12024e+06	5.80156e+06	5687447	8.65145	0.00190388
Q02410	Amyloid-beta A4 precursor protein-binding family A member 1 OS=Homo sapiens OX=9606 GN=APBA1 PE=1 SV=3	0	0	570771	1.77198e+06	2.01277e+06	1.61888e+06	9.46725	0.00191906
Q6UX53	Thiol S-methyltransferase TMT1B OS=Homo sapiens OX=9606 GN=TMT1B PE=1 SV=2	677990	677533	1.6876e+06	3.71225e+06	3.33072e+06	3.57409e+06	3.48887	0.0020572
P35637	RNA-binding protein FUS OS=Homo sapiens OX=9606 GN=FUS PE=1 SV=1	5.33054e+07	3.23434e+07	4.80482e+07	8.97007e+07	8.84179e+07	9.36521e+07	2.03274	0.00208873
Q9Y5Z4	Heme-binding protein 2 OS=Homo sapiens OX=9606 GN=HEBP2 PE=1 SV=1	0	638019	0	1.73226e+06	1.70705e+06	1.69543e+06	8.04793	0.00214723
P0DP25	Calmodulin-3 OS=Homo sapiens OX=9606 GN=CALM3 PE=1 SV=1	4.0064e+07	3.50967e+07	4.10345e+07	4.46965e+08	2.85645e+08	3.52516e+08	9.33882	0.00231777
P40121	Macrophage-capping protein OS=Homo sapiens OX=9606 GN=CAPG PE=1 SV=2	1.44678e+07	1.73541e+07	1.65109e+07	7.07497e+06	8.75063e+06	5.21149e+06	0.435254	0.00241438
Q8NFH4	Nucleoporin Nup37 OS=Homo sapiens OX=9606 GN=NUP37 PE=1 SV=1	897141	1.33846e+06	1.48383e+06	4.23485e+06	3.27857e+06	3.36477e+06	2.9247	0.0024895
P53384	Cytosolic Fe-S cluster assembly factor NUBP1 OS=Homo sapiens OX=9606 GN=NUBP1 PE=1 SV=2	0	513234	479313	2.00217e+06	1.54761e+06	1681791	5.27085	0.00270932
O14880	Glutathione S-transferase 3, mitochondrial OS=Homo sapiens OX=9606 GN=MGST3 PE=1 SV=1	3.3967e+06	4.23688e+06	3.64307e+06	1.36439e+06	1.87112e+06	1.94146e+06	0.459087	0.00274756
P61916	NPC intracellular cholesterol transporter 2 OS=Homo sapiens OX=9606 GN=NPC2 PE=1 SV=1	826891	761949	1.16168e+06	2.2084e+06	1.93446e+06	1.85108e+06	2.1792	0.00275974
Q9BS26	Endoplasmic reticulum resident protein 44 OS=Homo sapiens OX=9606 GN=ERP44 PE=1 SV=1	487265	318351	0	2.17341e+06	1.48876e+06	1.83953e+06	6.82918	0.00302805
P40261	Nicotinamide N-methyltransferase OS=Homo sapiens OX=9606 GN=NNMT PE=1 SV=1	3.32631e+06	6.15459e+06	5.72243e+06	1.10992e+07	1.24458e+07	1.37111e+07	2.45053	0.00316111
P15927	Replication protein A 32 kDa subunit OS=Homo sapiens OX=9606 GN=RPA2 PE=1 SV=1	504410	816431	1.31148e+06	4.07504e+06	2.99673e+06	3.16143e+06	3.88752	0.00346808
Q5DX21	Immunoglobulin superfamily member 11 OS=Homo sapiens OX=9606 GN=IGSF11 PE=1 SV=3	4.9012e+06	3.57988e+06	3.96502e+06	1.44222e+06	1.7824e+06	1.72184e+06	0.39743	0.00353305
Q9GZN8	Adipose-secreted signaling protein OS=Homo sapiens OX=9606 GN=ADISSP PE=1 SV=3	0	0	337484	757288	895017	932666	7.65952	0.00383988
Q16401	26S proteasome non-ATPase regulatory subunit 5 OS=Homo sapiens OX=9606 GN=PSMD5 PE=1 SV=3	3.90491e+06	7.20733e+06	5.13948e+06	1.14705e+07	1.08684e+07	1.11873e+07	2.06294	0.00417538
Q6WCQ1	Myosin phosphatase Rho-interacting protein OS=Homo sapiens OX=9606 GN=MPRIP PE=1 SV=3	5.51222e+06	6.19196e+06	1.10613e+07	1.82992e+07	1.75346e+07	1.79444e+07	2.36227	0.00420882
Q4VC31	Protein MIX23 OS=Homo sapiens OX=9606 GN=MIX23 PE=1 SV=1	4.87189e+06	4.0561e+06	8.86742e+06	1.48922e+07	1.49982e+07	1.41635e+07	2.47558	0.00439939
P12830	Cadherin-1 OS=Homo sapiens OX=9606 GN=CDH1 PE=1 SV=3	615389	983263	942691	1.92852e+06	1.57286e+06	1.73271e+06	2.05958	0.00445793
O95299	NADH dehydrogenase [ubiquinone] 1 alpha subcomplex subunit 10, mitochondrial OS=Homo sapiens OX=9606 GN=NDUFA10 PE=1 SV=1	4.15842e+06	1.44327e+06	4.56231e+06	1.03302e+07	1.00964e+07	8730194	2.86863	0.00450666
P18085	ADP-ribosylation factor 4 OS=Homo sapiens OX=9606 GN=ARF4 PE=1 SV=3	2.85402e+06	4.57208e+06	0	1.02801e+07	9.95963e+06	11633400	4.29205	0.00466933
Q9GZS3	Superkiller complex protein 8 OS=Homo sapiens OX=9606 GN=SKIC8 PE=1 SV=1	5.04332e+06	7.84776e+06	9.34794e+06	1.62464e+07	1.41997e+07	1.58142e+07	2.08014	0.00470761
Q05329	Glutamate decarboxylase 2 OS=Homo sapiens OX=9606 GN=GAD2 PE=1 SV=1	0	0	746493	1.56166e+06	1.82894e+06	1.85868e+06	7.03191	0.00486698
P78362	SRSF protein kinase 2 OS=Homo sapiens OX=9606 GN=SRPK2 PE=1 SV=3	0	448124	0	1.38639e+06	995892	1.204e+06	8.00288	0.00503004
Q96AC1	Fermitin family homolog 2 OS=Homo sapiens OX=9606 GN=FERMT2 PE=1 SV=1	192250	503043	467704	899191	1.06051e+06	987806	2.5344	0.00543516
Q8IXJ9	Polycomb group protein ASXL1 OS=Homo sapiens OX=9606 GN=ASXL1 PE=1 SV=4	0	1.50476e+06	1.74477e+06	1.18257e+07	6.85087e+06	9672242	8.72398	0.00557536
Q3SY69	Mitochondrial 10-formyltetrahydrofolate dehydrogenase OS=Homo sapiens OX=9606 GN=ALDH1L2 PE=1 SV=2	0	0	760570	2.39709e+06	1.82791e+06	1.76641e+06	7.87752	0.00572385
Q96T60	Bifunctional polynucleotide phosphatase/kinase OS=Homo sapiens OX=9606 GN=PNKP PE=1 SV=1	2.39616e+06	2.09077e+06	4.32929e+06	6.78847e+06	8.84604e+06	7.93009e+06	2.67287	0.00589828
P48449	Lanosterol synthase OS=Homo sapiens OX=9606 GN=LSS PE=1 SV=1	528090	2.01512e+06	2.29725e+06	5.003e+06	6.72414e+06	7.37323e+06	3.94598	0.0060453
O75400	Pre-mRNA-processing factor 40 homolog A OS=Homo sapiens OX=9606 GN=PRPF40A PE=1 SV=2	9.82264e+06	1.74825e+07	1.7845e+07	2.87625e+07	3.254e+07	2.91398e+07	2.00314	0.00631881
Q5EBL4	RILP-like protein 1 OS=Homo sapiens OX=9606 GN=RILPL1 PE=1 SV=1	1.77752e+07	1.10498e+07	1.10929e+07	536899	2.41851e+06	812425	0.0943894	0.00644668
Q12907	Vesicular integral-membrane protein VIP36 OS=Homo sapiens OX=9606 GN=LMAN2 PE=1 SV=1	3.09742e+06	8.76899e+06	6.81385e+06	1.51672e+07	1.60621e+07	1.42577e+07	2.43503	0.00685488
Q08209	Protein phosphatase 3 catalytic subunit alpha OS=Homo sapiens OX=9606 GN=PPP3CA PE=1 SV=1	3.52981e+06	6.49273e+06	6.90493e+06	1.0981e+07	1.10176e+07	1.1954e+07	2.00577	0.00691438
Q8NBQ5	Estradiol 17-beta-dehydrogenase 11 OS=Homo sapiens OX=9606 GN=HSD17B11 PE=1 SV=4	1.19882e+06	1.86755e+06	2.36038e+06	4.69819e+06	3.84628e+06	3.76459e+06	2.26822	0.00698667
P28676	Grancalcin OS=Homo sapiens OX=9606 GN=GCA PE=1 SV=2	0	0	400163	1.50868e+06	933243	1.18742e+06	9.06967	0.00725352
Q08722	Leukocyte surface antigen CD47 OS=Homo sapiens OX=9606 GN=CD47 PE=1 SV=1	911899	1.5818e+06	873891	5.94707e+06	3.82793e+06	4.13666e+06	4.13104	0.00737284
Q96A00	Protein phosphatase 1 regulatory subunit 14A OS=Homo sapiens OX=9606 GN=PPP1R14A PE=1 SV=1	213550	0	0	771571	503018	559490	8.58853	0.00757928
Q14254	Flotillin-2 OS=Homo sapiens OX=9606 GN=FLOT2 PE=1 SV=2	0	2.27817e+06	2.54827e+06	8.72827e+06	6.54868e+06	6.25142e+06	4.46051	0.00773774
O43617	Trafficking protein particle complex subunit 3 OS=Homo sapiens OX=9606 GN=TRAPPC3 PE=1 SV=1	1.9615e+06	2.62309e+06	1.98196e+06	7.78968e+06	5.02114e+06	6.11065e+06	2.8815	0.00782802
Q9Y3B3	Transmembrane emp24 domain-containing protein 7 OS=Homo sapiens OX=9606 GN=TMED7 PE=1 SV=2	7.42207e+06	1.19783e+07	1.27422e+07	2.71043e+07	2.23252e+07	2.05915e+07	2.17845	0.00785446
P49790	Nuclear pore complex protein Nup153 OS=Homo sapiens OX=9606 GN=NUP153 PE=1 SV=2	0	454371	552981	1.53938e+06	1.18571e+06	1.73389e+06	4.42643	0.00794412
O94776	Metastasis-associated protein MTA2 OS=Homo sapiens OX=9606 GN=MTA2 PE=1 SV=1	941432	1.24121e+06	1.24898e+06	0	510515	0	0.148768	0.00794437
Q6PI48	Aspartate--tRNA ligase, mitochondrial OS=Homo sapiens OX=9606 GN=DARS2 PE=1 SV=1	7.19704e+06	6.16476e+06	4.55628e+06	2.4556e+06	1.9239e+06	1.93272e+06	0.352282	0.00799686
P68032	Actin, alpha cardiac muscle 1 OS=Homo sapiens OX=9606 GN=ACTC1 PE=1 SV=1	2.28579e+08	3.76823e+08	3.92008e+08	8.61179e+08	6.40623e+08	7.14249e+08	2.22181	0.00814309
Q01167	Forkhead box protein K2 OS=Homo sapiens OX=9606 GN=FOXK2 PE=1 SV=3	8.15897e+06	6.27161e+06	6.18489e+06	2.22796e+06	2.33343e+06	3.86244e+06	0.408617	0.00816554
Q9HD45	Transmembrane 9 superfamily member 3 OS=Homo sapiens OX=9606 GN=TM9SF3 PE=1 SV=2	0	1.21362e+06	982458	2.60858e+06	2.85619e+06	2.44041e+06	3.59968	0.00824824
P04899	Guanine nucleotide-binding protein G(i) subunit alpha-2 OS=Homo sapiens OX=9606 GN=GNAI2 PE=1 SV=3	0	0	1.14574e+06	2.33343e+06	2.23943e+06	2.18161e+06	5.89531	0.00826261
O75629	Protein CREG1 OS=Homo sapiens OX=9606 GN=CREG1 PE=1 SV=1	8.68018e+06	6.81449e+06	6.22765e+06	3.92093e+06	3.45865e+06	3043386	0.479827	0.00853002
P18615	Negative elongation factor E OS=Homo sapiens OX=9606 GN=NELFE PE=1 SV=3	3.03158e+06	3.09469e+06	3.30738e+06	1.40513e+06	1.70954e+06	367749	0.369148	0.0087474
Q14554	Protein disulfide-isomerase A5 OS=Homo sapiens OX=9606 GN=PDIA5 PE=1 SV=1	468849	567978	584192	1.37937e+06	1.08494e+06	972258	2.12	0.00877501
Q12962	Transcription initiation factor TFIID subunit 10 OS=Homo sapiens OX=9606 GN=TAF10 PE=1 SV=1	0	594465	0	1.07336e+06	1.25806e+06	1195873	5.93356	0.00891562
P78527	DNA-dependent protein kinase catalytic subunit OS=Homo sapiens OX=9606 GN=PRKDC PE=1 SV=3	1.69141e+06	4.21261e+06	5.41507e+06	8.83366e+06	8.83379e+06	9.98277e+06	2.4428	0.00941709
Q9UBI1	COMM domain-containing protein 3 OS=Homo sapiens OX=9606 GN=COMMD3 PE=1 SV=1	0	0	881701	1.74845e+06	1.58517e+06	1.66959e+06	5.67449	0.00991458
P12532	Creatine kinase U-type, mitochondrial OS=Homo sapiens OX=9606 GN=CKMT1A PE=1 SV=1	542086	1.06148e+06	888068	0	194721	0	0.0781501	0.00991678
Q9Y3E5	Peptidyl-tRNA hydrolase 2, mitochondrial OS=Homo sapiens OX=9606 GN=PTRH2 PE=1 SV=1	2.68136e+06	2.03075e+06	1.61575e+06	688664	558277	784072	0.320964	0.0106658
Q9HCD5	Nuclear receptor coactivator 5 OS=Homo sapiens OX=9606 GN=NCOA5 PE=1 SV=2	2.09647e+06	1.54713e+06	1.74871e+06	0	879044	0	0.163018	0.0107946
Q8WW59	SPRY domain-containing protein 4 OS=Homo sapiens OX=9606 GN=SPRYD4 PE=1 SV=3	616727	586969	518929	2.89118e+06	2.05316e+06	1.66212e+06	3.83511	0.0110218
Q8N7X0	Androglobin OS=Homo sapiens OX=9606 GN=ADGB PE=1 SV=3	2.3946e+07	3.24979e+07	2.28939e+07	1.38566e+07	8.36468e+06	6.00777e+06	0.355808	0.0112456
O75822	Eukaryotic translation initiation factor 3 subunit J OS=Homo sapiens OX=9606 GN=EIF3J PE=1 SV=2	7.16721e+06	5.87325e+06	6.59066e+06	1.72522e+06	2.08393e+06	4.24825e+06	0.41044	0.0114923
P51149	Ras-related protein Rab-7a OS=Homo sapiens OX=9606 GN=RAB7A PE=1 SV=1	9.49802e+06	2.59993e+07	2.14743e+07	4.7658e+07	4.39724e+07	3.85782e+07	2.2855	0.0119532
P51572	B-cell receptor-associated protein 31 OS=Homo sapiens OX=9606 GN=BCAP31 PE=1 SV=3	6.07074e+06	1.18984e+07	1.22191e+07	2.79585e+07	2.14878e+07	2.05461e+07	2.31853	0.0124193
Q9UJS0	Electrogenic aspartate/glutamate antiporter SLC25A13, mitochondrial OS=Homo sapiens OX=9606 GN=SLC25A13 PE=1 SV=2	1.91362e+06	3.03204e+06	2.81679e+06	1.12551e+07	7.7303e+06	6.74799e+06	3.31511	0.013193
Q8NG11	Tetraspanin-14 OS=Homo sapiens OX=9606 GN=TSPAN14 PE=1 SV=1	2.01706e+06	544926	874565	4.02381e+06	3.07297e+06	3.18203e+06	2.99102	0.0132525
P62987	Ubiquitin-ribosomal protein eL40 fusion protein OS=Homo sapiens OX=9606 GN=UBA52 PE=1 SV=2	3.39948e+06	3.04798e+06	2.14249e+06	1.1163e+06	991532	0	0.245383	0.013717
Q96A35	Large ribosomal subunit protein uL24m OS=Homo sapiens OX=9606 GN=MRPL24 PE=1 SV=1	4.34459e+06	3.58423e+06	3.75637e+06	671050	2.24065e+06	1.99112e+06	0.419575	0.0137259
Q96FZ7	Charged multivesicular body protein 6 OS=Homo sapiens OX=9606 GN=CHMP6 PE=1 SV=3	0	0	828708	1.79385e+06	1.33676e+06	1.54354e+06	5.64029	0.0138516
P16949	Stathmin OS=Homo sapiens OX=9606 GN=STMN1 PE=1 SV=3	5.80224e+07	4.05406e+07	4.02811e+07	2.25107e+07	2.23733e+07	2.03388e+07	0.469756	0.014256
O76094	Signal recognition particle subunit SRP72 OS=Homo sapiens OX=9606 GN=SRP72 PE=1 SV=3	1.85596e+06	5.49605e+06	8.35763e+06	1.35008e+07	1.24818e+07	1.33914e+07	2.50635	0.0144666
Q6UXN9	WD repeat-containing protein 82 OS=Homo sapiens OX=9606 GN=WDR82 PE=1 SV=1	7.31307e+06	6.96739e+06	6.88035e+06	1.53042e+06	4.04273e+06	4.3641e+06	0.469606	0.0144752
P61204	ADP-ribosylation factor 3 OS=Homo sapiens OX=9606 GN=ARF3 PE=1 SV=2	7.79111e+06	2.09637e+07	1.86693e+07	5.59412e+07	4.28369e+07	3.61799e+07	2.84576	0.0146363
Q9H0U4	Ras-related protein Rab-1B OS=Homo sapiens OX=9606 GN=RAB1B PE=1 SV=1	1.13744e+06	3.61966e+06	6.73189e+06	1.23646e+07	9.87099e+06	11061923	2.89821	0.0148055
Q15363	Transmembrane emp24 domain-containing protein 2 OS=Homo sapiens OX=9606 GN=TMED2 PE=1 SV=1	738102	1.32877e+06	1.23706e+06	6.49911e+06	3.81054e+06	3.95349e+06	4.31701	0.0149328
P06732	Creatine kinase M-type OS=Homo sapiens OX=9606 GN=CKM PE=1 SV=2	0	0	231122	1.41373e+06	794440	770993	12.89	0.0150065
Q15080	Neutrophil cytosol factor 4 OS=Homo sapiens OX=9606 GN=NCF4 PE=1 SV=2	3.23215e+06	2.17257e+06	1.49493e+06	455911	0	0	0.0660774	0.0152345
P27695	DNA repair nuclease/redox regulator APEX1 OS=Homo sapiens OX=9606 GN=APEX1 PE=1 SV=2	2.39414e+06	8.06442e+06	8.12385e+06	1.52823e+07	1.32301e+07	1.72878e+07	2.46471	0.0152912
Q06265	Exosome complex component RRP45 OS=Homo sapiens OX=9606 GN=EXOSC9 PE=1 SV=3	0	0	1.70868e+06	2.76056e+06	2.86849e+06	3212806	5.17466	0.0153498
Q9UPQ0	LIM and calponin homology domains-containing protein 1 OS=Homo sapiens OX=9606 GN=LIMCH1 PE=1 SV=4	1.28023e+06	2.04884e+06	1.58156e+06	3.66936e+06	2.67771e+06	3.91748e+06	2.09027	0.0153778
Q9Y2X3	Nucleolar protein 58 OS=Homo sapiens OX=9606 GN=NOP58 PE=1 SV=1	1.61405e+06	3.39683e+06	3.67626e+06	6.1002e+06	9.24831e+06	1.02277e+07	2.94414	0.0159498
Q8NCW5	NAD(P)H-hydrate epimerase OS=Homo sapiens OX=9606 GN=NAXE PE=1 SV=2	1.2935e+07	6.78683e+06	8.16819e+06	1.49484e+06	1.572e+06	2293923	0.192211	0.016194
O43920	NADH dehydrogenase [ubiquinone] iron-sulfur protein 5 OS=Homo sapiens OX=9606 GN=NDUFS5 PE=1 SV=3	3.20196e+06	1.80605e+06	4.9052e+06	7.67078e+06	8.17786e+06	6.44366e+06	2.24875	0.0162274
P02792	Ferritin light chain OS=Homo sapiens OX=9606 GN=FTL PE=1 SV=2	3.32345e+07	2.17002e+07	2.44316e+07	1.08901e+07	1.26944e+07	13366826	0.465579	0.0164837
Q76FK4	Nucleolar protein 8 OS=Homo sapiens OX=9606 GN=NOL8 PE=1 SV=1	607298	603582	512882	154525	391059	290201	0.484861	0.0169863
Q96TA1	Protein Niban 2 OS=Homo sapiens OX=9606 GN=NIBAN2 PE=1 SV=3	0	0	1.5902e+06	2.31725e+06	3.07493e+06	3321294	5.47948	0.0176644
Q8IZJ1	Netrin receptor UNC5B OS=Homo sapiens OX=9606 GN=UNC5B PE=1 SV=2	0	528898	662980	3.08327e+06	1.80564e+06	1.79287e+06	5.6061	0.0180681
P60903	Protein S100-A10 OS=Homo sapiens OX=9606 GN=S100A10 PE=1 SV=2	6.30158e+07	5.8387e+07	8.45405e+07	2.48653e+08	1.58547e+08	1.58696e+08	2.74782	0.0181274
Q96GC5	Large ribosomal subunit protein mL48 OS=Homo sapiens OX=9606 GN=MRPL48 PE=1 SV=2	881970	0	0	3.36308e+06	2.23824e+06	1.75056e+06	8.33576	0.0183607
Q13404	Ubiquitin-conjugating enzyme E2 variant 1 OS=Homo sapiens OX=9606 GN=UBE2V1 PE=1 SV=2	0	0	1.00884e+06	1.62938e+06	1.56503e+06	1.7218e+06	4.87314	0.0184884
P52306	Rap1 GTPase-GDP dissociation stimulator 1 OS=Homo sapiens OX=9606 GN=RAP1GDS1 PE=1 SV=3	0	819967	829015	1.46966e+06	1.7258e+06	1.79828e+06	3.02838	0.0188832
O00422	Histone deacetylase complex subunit SAP18 OS=Homo sapiens OX=9606 GN=SAP18 PE=1 SV=1	257610	0	478953	962581	688978	926210	3.49973	0.0196162
O43324	Eukaryotic translation elongation factor 1 epsilon-1 OS=Homo sapiens OX=9606 GN=EEF1E1 PE=1 SV=1	662445	624565	1.47952e+06	1.87173e+06	2.57861e+06	2.84056e+06	2.6354	0.0198984
P62633	CCHC-type zinc finger nucleic acid binding protein OS=Homo sapiens OX=9606 GN=CNBP PE=1 SV=1	1.00691e+07	7.36468e+06	6.61568e+06	1.7712e+06	2.86189e+06	4.56678e+06	0.38254	0.020311
P09543	2',3'-cyclic-nucleotide 3'-phosphodiesterase OS=Homo sapiens OX=9606 GN=CNP PE=1 SV=2	4.7e+06	8.26537e+06	7.75176e+06	1.77914e+07	1.25439e+07	1.29346e+07	2.0886	0.0205
Q9Y639	Neuroplastin OS=Homo sapiens OX=9606 GN=NPTN PE=1 SV=2	0	0	1.87236e+06	3.79449e+06	3.08891e+06	2.73572e+06	5.13744	0.0207881
P11279	Lysosome-associated membrane glycoprotein 1 OS=Homo sapiens OX=9606 GN=LAMP1 PE=1 SV=3	7.11011e+06	1.95739e+07	1.94796e+07	3.52522e+07	3.01022e+07	3.03714e+07	2.07362	0.0208273
P49591	Serine--tRNA ligase, cytoplasmic OS=Homo sapiens OX=9606 GN=SARS1 PE=1 SV=3	1.93848e+07	3.14733e+07	1.71703e+07	6.19415e+06	6.70399e+06	5932931	0.276812	0.0211161
O75643	U5 small nuclear ribonucleoprotein 200 kDa helicase OS=Homo sapiens OX=9606 GN=SNRNP200 PE=1 SV=2	0	4.5638e+06	3.68045e+06	7.80195e+06	7.85737e+06	10174998	3.13362	0.0215534
Q15427	Splicing factor 3B subunit 4 OS=Homo sapiens OX=9606 GN=SF3B4 PE=1 SV=1	770447	306550	575213	3.98099e+06	2.82125e+06	1828135	5.22354	0.0216823
Q8IZ83	Aldehyde dehydrogenase family 16 member A1 OS=Homo sapiens OX=9606 GN=ALDH16A1 PE=1 SV=2	3.34718e+06	5.22849e+06	4.4774e+06	1.40993e+06	536562	2.49871e+06	0.340548	0.0219474
Q13547	Histone deacetylase 1 OS=Homo sapiens OX=9606 GN=HDAC1 PE=1 SV=1	3.4331e+06	2.4187e+06	5.08588e+06	6.41955e+06	7.18521e+06	8.8663e+06	2.05446	0.0223077
A0A0B4J2D5	Putative glutamine amidotransferase-like class 1 domain-containing protein 3B, mitochondrial OS=Homo sapiens OX=9606 GN=GATD3B PE=5 SV=1	8.01155e+06	4.12301e+06	9.60151e+06	0	1.41834e+06	1902169	0.152765	0.0235921
Q8WXD5	Gem-associated protein 6 OS=Homo sapiens OX=9606 GN=GEMIN6 PE=1 SV=1	722616	0	0	1.06709e+06	1.04285e+06	1.24846e+06	4.64756	0.0244049
P61019	Ras-related protein Rab-2A OS=Homo sapiens OX=9606 GN=RAB2A PE=1 SV=1	2.70834e+06	4.24488e+06	6.45449e+06	1.45955e+07	1.20513e+07	22896285	3.69513	0.0250959
Q5VU43	Myomegalin OS=Homo sapiens OX=9606 GN=PDE4DIP PE=1 SV=3	0	3.2465e+06	3.29122e+06	8.79384e+06	6.81703e+06	5681444	3.25684	0.0256937
Q86VP6	Cullin-associated NEDD8-dissociated protein 1 OS=Homo sapiens OX=9606 GN=CAND1 PE=1 SV=2	2.9255e+06	9.90303e+06	7.72352e+06	1.40041e+07	1.34616e+07	1.62089e+07	2.12508	0.0257449
O00461	Golgi integral membrane protein 4 OS=Homo sapiens OX=9606 GN=GOLIM4 PE=1 SV=1	0	585859	555826	957552	1.3235e+06	1.12e+06	2.97898	0.0259125
Q6P575	Putative inactive beta-glucuronidase protein GUSBP11 OS=Homo sapiens OX=9606 GN=GUSBP11 PE=5 SV=2	735736	472142	0	1.16288e+06	1.31033e+06	1.85822e+06	3.58599	0.0260468
Q96JM3	Chromosome alignment-maintaining phosphoprotein 1 OS=Homo sapiens OX=9606 GN=CHAMP1 PE=1 SV=2	2.93982e+06	2.30875e+06	1.92227e+06	751176	1.39401e+06	1.32306e+06	0.48366	0.0264968
P40937	Replication factor C subunit 5 OS=Homo sapiens OX=9606 GN=RFC5 PE=1 SV=1	1.38828e+06	1.90238e+06	1.82691e+06	0	1.07555e+06	0	0.210167	0.0265141
O94874	E3 UFM1-protein ligase 1 OS=Homo sapiens OX=9606 GN=UFL1 PE=1 SV=2	669578	565590	366290	3.68211e+06	1.54126e+06	2.71717e+06	4.95832	0.0278157
Q15717	ELAV-like protein 1 OS=Homo sapiens OX=9606 GN=ELAVL1 PE=1 SV=2	1.18914e+07	4.73114e+06	2.55275e+07	3.29454e+07	3.42579e+07	3.93984e+07	2.5291	0.02852
Q658Y4	Protein FAM91A1 OS=Homo sapiens OX=9606 GN=FAM91A1 PE=1 SV=3	0	0	664746	1.1625e+06	839837	1.07816e+06	4.63409	0.0290731
Q6Y7W6	GRB10-interacting GYF protein 2 OS=Homo sapiens OX=9606 GN=GIGYF2 PE=1 SV=1	1.72923e+06	1.1599e+06	0	2.53028e+06	2.62221e+06	3.06925e+06	2.84575	0.0293672
Q9NP77	RNA polymerase II subunit A C-terminal domain phosphatase SSU72 OS=Homo sapiens OX=9606 GN=SSU72 PE=1 SV=1	764224	1.42436e+06	1.03588e+06	406491	487649	403034	0.402291	0.0293966
Q9H0A0	RNA cytidine acetyltransferase OS=Homo sapiens OX=9606 GN=NAT10 PE=1 SV=2	435533	808192	814588	0	266567	266305	0.258888	0.0296322
P04156	Major prion protein OS=Homo sapiens OX=9606 GN=PRNP PE=1 SV=1	985363	2.17328e+06	2.04554e+06	4.41469e+06	3.25849e+06	3.09575e+06	2.06928	0.0296668
O14786	Neuropilin-1 OS=Homo sapiens OX=9606 GN=NRP1 PE=1 SV=3	1.23959e+06	1.74431e+06	1.91069e+06	4.37063e+06	3.07871e+06	2.72961e+06	2.07963	0.0307315
Q9H0E2	Toll-interacting protein OS=Homo sapiens OX=9606 GN=TOLLIP PE=1 SV=1	0	0	1.72672e+06	2.4814e+06	2.56844e+06	2.352e+06	4.28665	0.0308703
Q16637	Survival motor neuron protein OS=Homo sapiens OX=9606 GN=SMN1 PE=1 SV=1	4.82341e+06	7.462e+06	5.788e+06	4.03933e+06	2.31899e+06	2.42455e+06	0.485955	0.0311681
P84022	Mothers against decapentaplegic homolog 3 OS=Homo sapiens OX=9606 GN=SMAD3 PE=1 SV=1	0	1.17114e+06	0	1.58628e+06	1.61474e+06	1.98718e+06	4.43004	0.031185
Q9Y2T2	AP-3 complex subunit mu-1 OS=Homo sapiens OX=9606 GN=AP3M1 PE=1 SV=1	0	670773	953593	1.29242e+06	1.67025e+06	1.84859e+06	2.96194	0.031377
Q9UBB4	Ataxin-10 OS=Homo sapiens OX=9606 GN=ATXN10 PE=1 SV=1	1.0405e+06	2.91298e+06	3.02556e+06	4.18485e+06	4.67926e+06	5.63114e+06	2.07697	0.0313965
Q9BY77	Polymerase delta-interacting protein 3 OS=Homo sapiens OX=9606 GN=POLDIP3 PE=1 SV=2	7.39192e+06	8.1316e+06	4.79888e+06	3.50293e+06	3.8677e+06	2.74887e+06	0.497948	0.0329001
Q9NR31	GTP-binding protein SAR1a OS=Homo sapiens OX=9606 GN=SAR1A PE=1 SV=1	0	0	1.0221e+06	1.40998e+06	1.36684e+06	1.89573e+06	4.57151	0.0329823
P14735	Insulin-degrading enzyme OS=Homo sapiens OX=9606 GN=IDE PE=1 SV=4	1.31116e+06	4.89876e+06	3.7463e+06	6.40482e+06	6.67419e+06	7.4934e+06	2.06629	0.0330039
P61923	Coatomer subunit zeta-1 OS=Homo sapiens OX=9606 GN=COPZ1 PE=1 SV=1	6.45116e+06	8.01222e+06	1.84568e+07	2.23936e+07	2.23905e+07	2.54206e+07	2.13257	0.0333631
Q66K74	Microtubule-associated protein 1S OS=Homo sapiens OX=9606 GN=MAP1S PE=1 SV=2	0	559313	0	662976	902840	1.08e+06	4.73048	0.0351698
Q58EX2	Protein sidekick-2 OS=Homo sapiens OX=9606 GN=SDK2 PE=1 SV=3	0	378775	0	731614	474313	552379	4.64208	0.0355757
Q8N4C6	Ninein OS=Homo sapiens OX=9606 GN=NIN PE=1 SV=4	905614	0	0	6.14089e+06	2.82276e+06	2.73717e+06	12.9203	0.0361979
O14980	Exportin-1 OS=Homo sapiens OX=9606 GN=XPO1 PE=1 SV=1	3.19345e+06	1.15711e+07	1.24416e+07	1.67532e+07	2.25225e+07	2.73027e+07	2.44718	0.0364376
Q9BSV6	tRNA-splicing endonuclease subunit Sen34 OS=Homo sapiens OX=9606 GN=TSEN34 PE=1 SV=1	909084	542295	539277	245269	339344	223832	0.40612	0.0367991
Q92621	Nuclear pore complex protein Nup205 OS=Homo sapiens OX=9606 GN=NUP205 PE=1 SV=3	0	0	1.12899e+06	1.44079e+06	1.52941e+06	1.70834e+06	4.14402	0.0370227
Q13907	Isopentenyl-diphosphate Delta-isomerase 1 OS=Homo sapiens OX=9606 GN=IDI1 PE=1 SV=2	2.69315e+06	857565	2.35335e+06	4.633e+06	3.83322e+06	3.49151e+06	2.02534	0.0373292
O60504	Vinexin OS=Homo sapiens OX=9606 GN=SORBS3 PE=1 SV=2	713962	0	0	1.31905e+06	993624	876452	4.46681	0.038798
O14561	Acyl carrier protein, mitochondrial OS=Homo sapiens OX=9606 GN=NDUFAB1 PE=1 SV=3	3.4709e+06	2.41055e+06	2.47882e+06	8.19253e+06	5.67251e+06	4.61946e+06	2.21099	0.0388078
P16435	NADPH--cytochrome P450 reductase OS=Homo sapiens OX=9606 GN=POR PE=1 SV=2	5.73138e+06	1.56478e+07	1.53441e+07	4.32228e+07	2.58626e+07	26777527	2.61041	0.0389002
O43813	Glutathione S-transferase LANCL1 OS=Homo sapiens OX=9606 GN=LANCL1 PE=1 SV=1	965732	4.52975e+06	4.1922e+06	1.0607e+07	7.22822e+06	6.768e+06	2.53964	0.0401257
Q01970	1-phosphatidylinositol 4,5-bisphosphate phosphodiesterase beta-3 OS=Homo sapiens OX=9606 GN=PLCB3 PE=1 SV=2	2.20764e+06	2.58397e+06	3.12785e+06	8.19513e+06	4.88683e+06	4.92369e+06	2.27359	0.0407947
Q5T6F2	Ubiquitin-associated protein 2 OS=Homo sapiens OX=9606 GN=UBAP2 PE=1 SV=1	0	0	2.33474e+06	2.98341e+06	3.37804e+06	3.01023e+06	4.01401	0.0409622
Q9Y3A4	Ribosomal RNA-processing protein 7 homolog A OS=Homo sapiens OX=9606 GN=RRP7A PE=1 SV=2	0	0	766317	1.17539e+06	933700	1.01066e+06	4.07109	0.0416345
P20339	Ras-related protein Rab-5A OS=Homo sapiens OX=9606 GN=RAB5A PE=1 SV=2	1.20897e+06	2.68971e+06	2.48864e+06	0	988666	580577	0.245681	0.0421616
Q00059	Transcription factor A, mitochondrial OS=Homo sapiens OX=9606 GN=TFAM PE=1 SV=1	2.12734e+06	3.2644e+06	1.47674e+06	7.51137e+06	4.26397e+06	4.87837e+06	2.42466	0.0441094
Q9BV73	Centrosome-associated protein CEP250 OS=Homo sapiens OX=9606 GN=CEP250 PE=1 SV=2	0	0	1.18925e+06	1.8267e+06	1.28581e+06	2.045e+06	4.33679	0.0441236
P02765	Alpha-2-HS-glycoprotein OS=Homo sapiens OX=9606 GN=AHSG PE=1 SV=2	3.05443e+06	759137	764844	4.14365e+06	3.47624e+06	3.80802e+06	2.49604	0.0442424
Q53FV1	ORM1-like protein 2 OS=Homo sapiens OX=9606 GN=ORMDL2 PE=1 SV=2	0	1.51815e+06	0	2.68374e+06	1.87313e+06	1.88577e+06	4.24374	0.0456393
Q9BRQ6	MICOS complex subunit MIC25 OS=Homo sapiens OX=9606 GN=CHCHD6 PE=1 SV=1	2.65699e+06	2.17444e+06	2.24975e+06	3.14358e+06	5.88299e+06	5.57942e+06	2.06265	0.0463576
Q969Z0	FAST kinase domain-containing protein 4 OS=Homo sapiens OX=9606 GN=TBRG4 PE=1 SV=1	4.63021e+06	8.87037e+06	4.80869e+06	2.37061e+06	2.33168e+06	0	0.256826	0.0463618
Q9BRX2	Protein pelota homolog OS=Homo sapiens OX=9606 GN=PELO PE=1 SV=2	1.08782e+06	1.41143e+06	1.87866e+06	0	0	978230	0.223447	0.0467823
P53701	Holocytochrome c-type synthase OS=Homo sapiens OX=9606 GN=HCCS PE=1 SV=1	193181	94775.2	0	299991	254211	233020	2.73382	0.0481838
P61803	Dolichyl-diphosphooligosaccharide--protein glycosyltransferase subunit DAD1 OS=Homo sapiens OX=9606 GN=DAD1 PE=1 SV=3	0	0	1.50046e+06	2.67329e+06	1.71877e+06	1.95917e+06	4.23287	0.0485685
