# Supplementary material for: Fosinopril mediates antitumor efficacy by inducing GSDME-dependent pyroptosis in NSCLC
Source: Cell Death Discov. 2025 Nov 21;11:540. doi: 10.1038/s41420-025-02791-4 (PMC12638797; doi:10.1038/s41420-025-02791-4)
Supplement: Supplementary file 1 — Proteomics data [file 41420_2025_2791_MOESM1_ESM.zip › proteomics/sdrf.tsv]

## Sheet: PXD059428.sdrf
source name	characteristics[organism]	Characteristics[organism part]	Characteristics[disease]	Characteristics[ancestry category]	Characteristics[age]	characteristics[cell type]	factor value[cell line]	Characteristics[developmental stage]	characteristics[sex]	characteristics[biological replicate]	Characteristics[developmental stage]	characteristics[depletion]	Characteristics[Compound]	assay name	comment[file uri]	technology type	comment[label]	comment[instrument]	comment[MS2 analyzer type]	comment[fraction identifier]	comment[data file]	comment[cleavage agent details]	comment[modification parameters]	comment[modification parameters]	comment[modification parameters]	comment[dissociation method]	comment[precursor mass tolerance]	comment[fragment mass tolerance]
Sample 1	Homo sapiens	lung	Non-small cell lung cancer	not available	not available	epithelial	A549	not available	Male	1	not available	no depletion	control	run 1		proteomic profiling by mass spectrometry	AC=MS:1002038;NT=label free sample	NT=Q Exactive;AC=MS:3030623	NT=orbitrap;AC=MS:3030623	1	A1.raw	trypsin	NT=oxidation;MT=variable;TA=M;AC=UNIMOD:35	NT=carbamidomethyl;AC=UNIMOD:4;TA=C;MT=Fixed	NT=Acetyl;AC=UNIMOD:1;PP=Protein N-term;MT=variable	AC=MS:1000422;NT=HCD	20 ppm	0.6 Da
Sample 1	Homo sapiens	lung	Non-small cell lung cancer	not available	not available	epithelial	A549	not available	Male	1	not available	no depletion	control	run 2		proteomic profiling by mass spectrometry	AC=MS:1002038;NT=label free sample	NT=Q Exactive;AC=MS:3030623	NT=orbitrap;AC=MS:3030623	1	A2.raw	trypsin	NT=oxidation;MT=variable;TA=M;AC=UNIMOD:35	NT=carbamidomethyl;AC=UNIMOD:4;TA=C;MT=Fixed	NT=Acetyl;AC=UNIMOD:1;PP=Protein N-term;MT=variable	AC=MS:1000422;NT=HCD	20 ppm	0.6 Da
Sample 1	Homo sapiens	lung	Non-small cell lung cancer	not available	not available	epithelial	A549	not available	Male	1	not available	no depletion	control	run 3		proteomic profiling by mass spectrometry	AC=MS:1002038;NT=label free sample	NT=Q Exactive;AC=MS:3030623	NT=orbitrap;AC=MS:3030623	1	A3.raw	trypsin	NT=oxidation;MT=variable;TA=M;AC=UNIMOD:35	NT=carbamidomethyl;AC=UNIMOD:4;TA=C;MT=Fixed	NT=Acetyl;AC=UNIMOD:1;PP=Protein N-term;MT=variable	AC=MS:1000422;NT=HCD	20 ppm	0.6 Da
Sample 2	Homo sapiens	lung	Non-small cell lung cancer	not available	not available	epithelial	A549	not available	Male	1	not available	no depletion	fosinopril	run 4		proteomic profiling by mass spectrometry	AC=MS:1002038;NT=label free sample	NT=Q Exactive;AC=MS:3030623	NT=orbitrap;AC=MS:3030623	1	F1.raw	trypsin	NT=oxidation;MT=variable;TA=M;AC=UNIMOD:35	NT=carbamidomethyl;AC=UNIMOD:4;TA=C;MT=Fixed	NT=Acetyl;AC=UNIMOD:1;PP=Protein N-term;MT=variable	AC=MS:1000422;NT=HCD	20 ppm	0.6 Da
Sample 2	Homo sapiens	lung	Non-small cell lung cancer	not available	not available	epithelial	A549	not available	Male	1	not available	no depletion	fosinopril	run 5		proteomic profiling by mass spectrometry	AC=MS:1002038;NT=label free sample	NT=Q Exactive;AC=MS:3030623	NT=orbitrap;AC=MS:3030623	1	F2.raw	trypsin	NT=oxidation;MT=variable;TA=M;AC=UNIMOD:35	NT=carbamidomethyl;AC=UNIMOD:4;TA=C;MT=Fixed	NT=Acetyl;AC=UNIMOD:1;PP=Protein N-term;MT=variable	AC=MS:1000422;NT=HCD	20 ppm	0.6 Da
Sample 2	Homo sapiens	lung	Non-small cell lung cancer	not available	not available	epithelial	A549	not available	Male	1	not available	no depletion	fosinopril	run 6		proteomic profiling by mass spectrometry	AC=MS:1002038;NT=label free sample	NT=Q Exactive;AC=MS:3030623	NT=orbitrap;AC=MS:3030623	1	F3.raw	trypsin	NT=oxidation;MT=variable;TA=M;AC=UNIMOD:35	NT=carbamidomethyl;AC=UNIMOD:4;TA=C;MT=Fixed	NT=Acetyl;AC=UNIMOD:1;PP=Protein N-term;MT=variable	AC=MS:1000422;NT=HCD	20 ppm	0.6 Da
