# Supplementary material for: Fosinopril mediates antitumor efficacy by inducing GSDME-dependent pyroptosis in NSCLC
Source: Cell Death Discov. 2025 Nov 21;11:540. doi: 10.1038/s41420-025-02791-4 (PMC12638797; doi:10.1038/s41420-025-02791-4)
Supplement: Supplementary file 1 — Proteomics data [file 41420_2025_2791_MOESM1_ESM.zip › proteomics/submission.px]

MTD	submitter_name	Yue Gao
MTD	submitter_email	gaoyue1014001@163.com
MTD	submitter_affiliation	Binzhou Medical University Hospital
MTD	submitter_pride_login	gaoyue1014001@163.com
MTD	lab_head_name	Tao Wang
MTD	lab_head_email	wangtaoliwang@163.com
MTD	lab_head_affiliation	Binzhou Medical University Hospital
MTD	project_title	Proteomic analysis of Fosinopril-induced effects in A549 human lung adenocarcinoma cells
MTD	project_description	This project contains the quantitative proteomics data from a study investigating the effects of fosinopril on human lung adenocarcinoma cells. A549 cell lines were treated with 90 μM fosinopril or vehicle control for 24 days. Proteins were digested and analyzed by LC-MS/MS to identify and quantify differentially expressed proteins, aiming to reveal the drug's mechanisms of action and potential therapeutic targets.
MTD	keywords	fosinopril; A549; NSCLC
MTD	sample_processing_protocol	Cell Lysis & Protein Extraction：Total protein was extracted from fosinopril-treated and saline-treated control A549 cells using RIPA lysis buffer supplemented with protease/phosphatase inhibitors. ② Debris Removal & Quantification: Lysates were centrifuged at 14,000 × g for 15 min at 4°C to remove insoluble debris. Supernatants containing soluble proteins were quantified via BCA assay. ③ Protein Reduction & Alkylation: Proteins (100 μg/sample) underwent: Disulfide bond reduction: 10 mM dithiothreitol (56°C, 30 min); Alkylation: 40 mM iodoacetamide (room temperature, 20 min, dark). ④ Trypsin Digestion: Samples were digested with sequencing-grade trypsin (Promega; enzyme-to-protein ratio 1:50 w/w) at 37°C for 16 h. ⑤ Peptide Purification & Separation: Resulting peptides were desalted using C18 StageTips and separated by nanoflow liquid chromatography (Dionex Ultimate 3000 system).
MTD	data_processing_protocol	⑥ Mass Spectrometry Analysis: Peptide separation was performed via nanoflow liquid chromatography (Dionex Ultimate 3000) using a 120-min linear gradient (5-35% acetonitrile/0.1% formic acid), followed by nano-electrospray ionization (2.0 kV) and analysis on a Q Exactive HF-X mass spectrometer (Thermo Scientific) operating in data-dependent acquisition mode with full MS scans (resolution 60,000 @ m/z 200; scan range 350-1600 m/z; AGC target 3e6) and dd-MS² scans (top 20 precursors; resolution 15,000; HCD fragmentation at 28% NCE; dynamic exclusion 30 s). ⑦ Data Processing & Quantification: Raw MS/MS spectra were processed using MaxQuant (v2.1.0) against the UniProt human database (2023_01 release; 20,365 entries) with precursor/fragment mass tolerances of 4.5/20 ppm, tryptic digestion specificity (max 2 missed cleavages), fixed carbamidomethylation (C) and variable modifications (methionine oxidation, N-terminal acetylation), employing a 1% FDR threshold (Benjamini-Hochberg) for protein identification and label-free quantification with match-between-runs (2 min window).
MTD	experiment_type	[PRIDE, PRIDE:0000428, Bottom-up proteomics, ]
MTD	submission_type	PARTIAL
MTD	species	[NEWT, 9606, Homo sapiens (Human), ]
MTD	tissue	[BTO, BTO:0002553, non-small cell lung cancer cell line, ]
MTD	cell_type	[CL, UBERON:0003365, epithelium of left lung, ]
MTD	disease	[DOID, DOID:3908, lung non-small cell carcinoma, ]
MTD	instrument	[MS, MS:1001911, Q Exactive, ]
MTD	modification	[PRIDE, PRIDE:0000398, No PTMs are included in the dataset, ]
MTD	quantification	[PRIDE, PRIDE:0000312, Label free, ]

FMH	file_id	file_type	file_path	file_mapping
FME	0	OTHER	F:\px-submission-tool-2.10.3\checksum.txt
FME	12	RAW	F:\original.zip
FME	13	OTHER	F:\sdrf.tsv
FME	14	SEARCH	F:\search.zip


COM	Version:2.10.3
COM	Dataset License:CC0
